# Supplementary material for: Where is emotional feeling felt in the body? An integrative review
Source: PLoS One. 2021 Dec 22;16(12):e0261685. doi: 10.1371/journal.pone.0261685 (PMC8694467; doi:10.1371/journal.pone.0261685)
Supplement: S1 Data — (XLSX) [file pone.0261685.s004.xlsx]

## Sheet: Overall figures for PRISM
Database	Date	Initial hits	Remaining hits	Sifted out at title	Sifted out at abstract	Sifted out at full text	Reasons sifted out at full text
MEDLINE	2020-02-20	156	150			0	Not English
EMBASE (incl EMBASE Classic)	2020-02-20	167	46			0	Non-peer reviewed journal article
PsycInfo	2020-02-20	447	346			158	Not using emotional stimulus…
EBSCO (Psychology and Behavioural Sciences Collection)	2020-02-20	199	168			24	Not empirical/review of empirical
Scopus	2020-02-20	762	753			14	Not involving embodied emotion
Cochrane Library	2020-02-20	46	44			40	Tactile stimulus involved
		1777
	Removal of duplicates	270	1507	663	552	236
	Remainder	1507		840	288	52
					N.B. text later removed as a reanalysis of previous paper	51
	Additional gut searches					Date accessed PDFs: 4th April 2020
						2	Not involving embodied emotion
MEDLINE	2020-04-02	77				15	Not using emotional stimulus….
EMBASE (incl EMBASE Classic)						5	Duplicate
PsycInfo						4	Conference abstract only
EBSCO (Psychology and Behavioural Sciences Collection)		9				1	Full text unavailable
Scopus		131
Cochrane Library		100		122	160	27
	Total left	317		195	35	8
	Additional body map searches						Not involving embodied emotion
	2020-06-05						Not using emotional stimulus….
MEDLINE		153		145	3	1	Confounding stimulus
EMBASE (incl EMBASE Classic)							Conference abstract only
PsycInfo							Full text unavailable
EBSCO (Psychology and Behavioural Sciences Collection)		7		7
Scopus		33		33
Cochrane Library		27		24	3
		220		209	6
				Remaining	5	4
	Additional Scene Construction Questionnaire									After removing confounding articles, 145 went down to 100
	2020-06-05										Final numbers
MEDLINE	Combined title/abstract sift in these 3	684			681	2	Not involving embodied emotion	Core texts	10		10
EMBASE (incl EMBASE Classic)						1	Not using emotional stimulus….	Borderline texts	76	26 of these not used due to IE etc.	50
PsycInfo						2	Confounding stimulus	General background texts	59	20 of these not used due to IE etc.	39
EBSCO (Psychology and Behavioural Sciences Collection)		2			2				145	99 final texts	99
Scopus		45		21	22
Cochrane Library		18		7	11			1st reference list checks for core texts (core and borderline)	10
		749		28	716	0		2nd refereence list search	18
				Remaining	5			3rd reference list search	11
	Additional VAS
	2020-06-05							Total	103
MEDLINE		15			13
EMBASE (incl EMBASE Classic)
PsycInfo
EBSCO (Psychology and Behavioural Sciences Collection)		0
Scopus		0
Cochrane Library		0
		15
				Remaining	2	2
				Overall extra from core text searches	12
						2	2 not embodied
						1	1 not stimulus
						3	3 confounds
					Remaining	8

## Sheet: Full text sifting
Source title	Description of paper	Relevance	Subject area (psych; medic/physiol)?	Empirical or systematic review/meta-analysis of empirical?	Investigates embodied emotion?	(i) Explicit emotional stimulus used to (ii) elicit emotional response in a (potentially felt) bodily location, which is (iii) a target of measurement	Specifically looks for (comprehensively/open ended) where emotional feeling manifests in the body, as outcome measure?	English language?	Quality	Random allocation, matching or post hoc stats?	Power and sampling okay?	=>1 control/cocomparator?	Clear sampling criteria?	Clear description of intervention/experiment?	Clear study objectives?	Clear reporting of analyses?	Clear outcomes?
When dyspnea gets worse: Suffocation fear and the dynamics of defensive respiratory responses to increasing interoceptive threat	Resistive load and dyspnea in panic disorder.		Psych/physiology/medic	Y	Y	Y (cause and effect confound)	N	Y		Y (test for differences between groups for sex, age etc.)	No reporting	Y	Y	Y	Y	Y	Y
The use of stimulus perception to account for variability in skin conductance responses to interoceptive stimuli	Skin conductance but does not address emotion				Study not related to emotion
Understanding fear of pain in chronic pain: Interoceptive fear conditioning as a novel approach	A literature review but not systematic. Also, does not address specific body locations, only the issue of interoceptive conditioning and fear of pain.			Not a systematic review
SYMPTOM REPORTING AND INTEROCEPTIVE ATTENTION IN PANIC PATIENTS	Investigates Panic disorder and bodily sensations. Confounded by the symptoms being those of which panic patients tend to be more worried about.		Psych/physiology	Empirical	Y	Y	Y	Y		Y	No reporting	Y	Y	Y	Y	Y	Y
Subjective Emotional Experience and Physiological Responsivity to Posed Emotions in People With Traumatic Brain Injury	Investigates TBI and facial feedback for empathy, including physiological changes (skin conductance and heart rate).		Psych/physiology	Empirical	Y	Y	N	Y		Y	No reporting	Y	Y	Y	Y		Y
Stressful Gaming, Interoceptive Awareness, and Emotion Regulation Tendencies: A Novel Approach	Investigates stress responses during computer game play, measured by heart rate.		Psych/physiology	Empirical	Y	Y	N	Y		N	No reporting	N	Y	Y	Y		Y
Sitting Posture Makes a Difference—Embodiment Effects on Depressive Memory Bias	Investigates whether body posture (e.g. slumped) affects memory for emotional stimuli.		Psych/physiology	Empirical	Y	N	N	Y		Y	No reporting (but indicate small sample size)	Y	Y	Y	Y		Y
Self-Representation in Mediated Environments: The Experience of Emotions Modulated by Auditory-Vibrotactile Heartbeat	The impact of sound (heart beat sounds) and IAPS on physiology (heart beat) and emotional experience		Psych/physiology	Empirical	Y	Y	N	Y		N	No reporting	N	Y	Y	Y		Y
Seeing Yourself Helps You See Others	The effect of viewing one's own face on the face processing of others		Psych/physiology	Empirical	Y	N	N	Y		Y	No reporting	Y	Y	Y	Y		Y
Respiratory sinus arrhythmia as an index of emotional response in young adults	Whether changes in breathing-related heart changes (RSA) are related to emotional changes (arousal, valence)		Psych/physiology	Empirical	Y	Y	N	Y		N	Y	N	Y	Y	Y		Y
The Relationship Between Sexual Concordance and Interoception in Anxious and Nonanxious Women	Sexual awareness, involving women with anxiety and links to increased awareness of heart rate and breathing rate.		Psych/physiology	Empirical	Y	N	N	Y		N (but group compositions reported)	Y (although report low power for small effects)	Y	Y	Y	Y		Y
The psychophysiology of mixed emotional states: Internal and external replicability analysis of a direct replication study	Investigated emotional states in relation to HR, BP, skin conductance, respiration changes, finger temperature, blood volume waveform, finding physiological differentiation by emotion type		Psych/physiology	Empirical	Y	Y	N	Y		N	Y	N	Y	Y	Y	Y	Y
Psychometric Evaluation and Norms for the Multidimensional Assessment of Interoceptive Awareness (MAIA) in a Clinical Eating Disorders Sample	Establishing psychometric evaluation of MAIA in an ED sample.		Psych/physiology	Empirical	N			Y
Psychological and Psychophysiological Effects of Recuperative Music Postexercise	Investigates the effect of music, post-exercise, on physiological and emotional outcomes but no pathway between the latter two.		Psych/physiology	Empirical	N			Y
The practice of meditation is not associated with improved interoceptive awareness of the heartbeat	The effects of meditation on interoceptive accuracy, using body mapping and affective outcomes.		Psych/physiology	Empirical	Y	N	N	Y		Y	Y (conducted a post-hoc test and meta-analysis)	Y	Y	Y	Y		Y
Physical Exercise as Interoceptive Exposure Within a Brief Cognitive-Behavioral Treatment for Anxiety-Sensitive Women	Investigating anxiety sensitivity in relation to emotional and somatic responses (numerous, from established questionnaire) to interoceptive exposure		Psych/physiology/medic	Empirical	Y	N	N	Y		Y (and for comparisons between low and high AS, consideration of no differences between group composition)	No reporting	Y	Y	Y	Y		Y
On the Relationship between Awareness and Alexithymia: Is Interoceptive Awareness Related to Emotional Awareness?	Investigates whether alexithymia is related to interoceptive awareness, measured by a heart beat detection task		Psych/physiology/medic	Empirical	Y	N	N	Y		N	No reporting	N	Y	Y	Y		Y
On the Interaction of Self-Regulation, Interoception and Pain Perception	The links between interoceptive sensitivity (measured by heart beat detection taks) and "self-regulation" (including affective components) in people with somatoform disorder		Psych/physiology/medic	Empirical	Y	N	N	Y		Y	No reporting	Y	Y	Y	Y		Y
Noncontact measurement of emotional and physiological changes in heart rate from a webcam	A study of non-contact forms of heart rate measurement in emotion research.		Psych/physiology	Empirical	Y	Y	N	Y		N	Y (refer to basing sample size on pilot study, although no calculations provided)	N	Y	Y	Y		Y
Neurobehavioral evidence of interoceptive sensitivity in early infancy	Brain study involving measurement of interoception in infants.		Psych/physiology	Empirical	N			Y
Mothers' interoceptive knowledge predicts children's emotion regulation and social skills in middle childhood	Study of parental knowledge of interoception regarding the social competence of their children.		Psych	Empirical	N (understanding of categories using vignettes, no direct measurement of body awareness/interoception as it relates to emotional feeling)			Y
Modulation of the blink reflex and P3 component of the startle response during an interoceptive challenge	Using respiratory stress as the 'interoceptive challenge', this study investigated startle responses under several conditions.		Psych/physiology	Empirical	Y (given that startle probe was used)	Y (given that startle probe was used)	N	Y		N	No reporting	N	Y	Y	Y		Y
Listen to Your Heart: The Cultural Shaping of Interoceptive Awareness and Accuracy	Investigates cultural differences in interoceptive accuracy (heart beat detection) and awareness, following a fear-eliciting film. Involved self-rating emotional intensity.		Psych/physiology	Empirical	Y	Y	N	Y		Y (controlled for group differences)	N	Y (cultural group comparison)	Y	Y	Y		Y
Learning to fear suffocation: A new paradigm for interoceptive fear conditioning	A study of conditioned fear responses from respiratory restriction, measured by startle probe , skin conductance and self-report		Psych/physiology	Empirical	Y	Y	N	Y		Y	N	Y	Y	Y	Y		Y
Is Interoceptive Awareness Really Altered in Somatoform Disorders? Testing Competing Theories With Two Paradigms of Heartbeat Perception	The study involves comparing the Schandry task and a heart beat discrimination task, in a comparison between those with somatoform disorder and controls regarding interoceptive ability and its relationship with emotion.		Psych/physiology/medic	Empirical	Y	N	N	Y		Y	N	Y	Y	Y	Y		Y
Interoceptive threat leads to defensive mobilization in highly anxiety sensitive persons	Using hyperventilation and startle stimulus (response measured by eye blink, EMG), plus a "threat of [exteroceptive] shock" condition to investigate defensive response in people with high anxiety. Skin conductance, respiratory and heart rates were recorded.		Psych/physiology/medic	Empirical	Y	Y	N	Y		N (only age comparable)	N	Y	Y	Y	Y	Y	Y
An investigation of indirect effects of personality features on anorexia nervosa severity through interoceptive dysfunction in individuals with lifetime anorexia nervosa diagnoses	Study of personality				N
Interoceptive Sensitivity Modulates Anxiety During Public Speaking	Uses public speaking as emotion stimlus in a comparision of people with high IS and low IS, including physiological measures (HR, skin conductance), and impacts on anxiety.		Psych/physiology	Empirical	Y	Y	N	Y		N	N	Y	Y	Y	Y	Y	Y
Interoceptive Exposure in the Treatment of Health Anxiety and Hypochondriasis				N
Interoceptive Exposure Exercises for Evoking Depersonalization and Derealization: A Pilot Study	Using 11 stimulus types (including hyperventilation), depersonalisation, derealisation and anxiety were measured.		Psych/med	Empirical	Y	N	N	Y
Interoceptive Deficits, Nonsuicidal Self-Injury, and Suicide Attempts Among Women with Eating Disorders	Used self-report measures to investigate links between the elements of the title, without emotional stimuli.		Psych/med	Empirical	Y	N	N	Y
Interoceptive deficits differentiate suicide groups and associate with self-injurious thoughts and behaviors in a military sample	Analyses secondary data using an interoceptive construct regarding self-injury and suicide.		Psych/med	Review/secondary analysis/meta-analysis	Y	N	N	Y
Interoceptive Cardiac Expectations to Emotional Stimuli Predict Visual Perception	Using emotional faces as stimuli (NIMSTIM), along with a visual detection task, this study investigated interoceptive sensitivity, using ECG and EEG.		Psych/physiology	Empirical	Y	Y	N	Y		N	Y	N	Y	Y	Y	Y	Y
Interoceptive Awareness as a Moderator of Affective Responses to Social Exclusion	Comparing those with high or low interoceptive awareness (assessed by the Schandry) on affective responses to provoked social exclusion. ECG and skin conductance meaures taken.		Psych/physiology	Empirical	Y	Y	N	Y		Y	N	Y	Y	Y	Y	Y	Y
Interoceptive accuracy is related to long‐term stress via self‐regulation	Using the Schandry task, interoceptive accuracy was measured, self-report tools were used to measure stress and self-regulation, plus strands of hair taken from participants were used to record cortisol levels during the lab visit.		Psych/physiology	Empirical	Y	N	N	Y
Interoception in Pathological Health Anxiety	Investigated interoception abnormalities in people with health anxiety, using the Schandry to measure interoceptive accuracy, and a signal detection task		Psych/physiology/medic	Empirical	Y	N	N	Y
Integration of Interoceptive Exposure in Eating Disorder Treatment				N
Influence of Interoceptive Fear Learning on Visceral Perception	Conditioning fear from visceral pressure combined with pain stimulus. Tested fear response using a startle probe with EMG response.		Psych/physiology	Empirical	Y	Y (given that startle probe was used)	N	Y		Y	N	Y	Y	Y	Y	Y	Y
I can feel my heartbeat: Dancers have increased interoceptive accuracy	Using the Schandry task to estimate interoceptive accuracy, also metacognitive awareness, in a sample of dancers vs. controls. They were asked which body part they had focussed on during the Schandry.		Psych/physiology	Empirical	Y	N	N	Y
High Psychopathic Trait Females Exhibit Reduced Startle Potentiation and Increased P3 Amplitude	Investigating startle blink responses (measured by EMG) during affective picture viewing in psychopaths, and ERP.		Psych/physiology	Empirical	Y	Y	N	Y		N	N	Y	Y	Y	Y	Y	Y
Face the Noise: Embodied Responses to Nonverbal Vocalizations of Discrete Emotions	Using emotional sounds (hums, grunts etc.) as stimuli, facial responses of participants were measured.		Psych/physiology	Empirical	Y	Y	N	Y		N	N	N	Y	Y	Y	Y	Y
Examination of interoception along the suicidality continuum	Used the MAIA to investigate sensibility regarding types of suicidality.		Psych	Empirical	Y	N	N	Y
EMOTIONAL REGULATION AND BODILY SENSATION: INTEROCEPTIVE AWARENESS IS INTACT IN BORDERLINE PERSONALITY DISORDER	Used heart- beat perception task (e.g., Katkin et al., 2001) and mental tracking task (Schandry, 1981) to measure interoceptive awareness in people with BPD.		Psych/physiology/medic	Empirical	Y	N	N	Y
Emotional Expression and Physiology in European Americans and Hmong Americans	Asked participants to recall emotional events in their lives, as emotional stimuli, measuring facial expressions as responses and physiological responses: cardiovascular, electrodermal, and respiratory systems.		Psych/physiology	Empirical	Y	Y	N	Y		Y	N	Y	Y	Y	Y	Y	Y
Emotion, Physiology, and Expression in Old Age	Used participants' emotional facial expressions and relived emotional experiences as stimuli. Heart rate, skin conductance, finger temperature and general somatic activity were all measured as outcomes.		Psych/physiology	Empirical	Y	Y	N	Y		N	Unclear	N	Y	Y	Y	Y	Y
Emotion Expression in Body Action and Posture	Used actors to portray emotion types, analysiing the results.		Psych	Empirical	Y	N	N	Y
Embodied emotion: the influence of manipulated facial and bodily states on emotive responses	A review of emboded emotion research		Psych	N (not systematic review)
Efficacy of adding interoceptive exposure to intensive interdisciplinary treatment for adolescents with chronic pain: a randomized controlled trial	Uses interoceptive exposure in combination with another intervention to treat the fear of chronic pain.		Psych/physiology/medic	Y	Y	N	N	Y
The effects of breathing at a frequency of 0.1 Hz on affective state, the cardiovascular system, and adequacy of ventilation	The influence of breathing on core affect, with physiological measurements of heart rate; preejection period; and respiratory sinus arrhythmia. Self-report measures were used to measure affect.		Psych/physiology	Y	Y	Y (with breathing changes as possible emotional stimulus)	N	Y		Y	N	Y	Y	Y	Y	Y	Y
THE EFFECTS OF AWARENESS AND SUCCESSIVE INHIBITION ON INTEROCEPTIVE AND EXTEROCEPTIVE CONDITIONING OF THE GALVANIC SKIN RESPONSE	Using electric shocks to produce GSR for conditioning.		Psych/physiology	Y	Unclear (shock not epxlicitly related to emotion)
Dysregulated coherence of subjective and cardiac emotional activation in adolescents with internalizing and externalizing problems	Investigated coherence between subjective and physiological (heart rate) measurements, using emotional films as stimuli and taking ECG recordings.		Psych/physiology	Y	Y	Y	N	Y		N	N	N	Y	Y	Y	Y	Y
Do Slumped and Upright Postures Affect Stress Responses? A Randomized Trial	Using a stress test as an emotional stimulus to create anxiety and physiological responses (cardiovascular), with upright posture as moderator		Psych/physiology	Empirical	Y	Y	N	Y		Y	Y	Y	Y	Y	Y	Y	Y
Do Cognitive Reappraisal and Diaphragmatic Breathing Augment Interoceptive Exposure for Anxiety Sensitivity?	Using an IE intervention to reduce anxiety.		Psych/physiology/medic	Empirical	Y	Y	N	Y
Do body‐related sensations make feel us better? Subjective well‐being is associated only with the subjective aspect of interoception	Participants completed several interoceptive measures of sensibility and accuracy/sensitivity, along with self-report measures of well-being [Found gastric sensitivity to be a moderator, plus no evidence for effect of sensitivity]		Psych/physiology	Empirical	Y	N	N	Y
(Dis)connected: An Examination of Interoception in Individuals With Suicidality	Investigated interoceptive sensibility and suicidality		Psych/med	Empirical	Y	N	N	Y
DIFFERENTIAL EFFECTS OF ANXIETY AND DEPRESSION ON INTEROCEPTIVE ACCURACY	Investigation of interoceptive accuracy (measured by the Schandry) as it relates to depression and anxiety (measured by self-report)		Psych/physiology/medic	Empirical	Y	N	N	Y
Degree of extraversion and physiological responses to physical pain and sadness	Involves sadness stimulus (a video clip) and measurement of physiological responses (heart rate, and blood volume pulse , and parasympathetic activity by assessing respiratory sinus arrhythmia), in comparisons of introversion and extraversion		Psych/physiology	Empirical	Y	Y	N	Y		N	N	N	Y	Y	Y	Y	Y
Defensive activation to (un)predictable interoceptive threat: The NPU respiratory threat test (NPUr)	To investigate the effect of interoceptive (respiratory) threat on fear and anxiety related startle potentiation measured by EMG.		Psych/physiology	Empirical	Y	Y	N	Y		N	N	N	Y	Y	Y	Y	Y
The Contributions of Interoceptive Awareness to Cognitive and Affective Facets of Body Experience	People with differing levels of interoceptive awareness were compared on self-report measures of body experience		Psych/physiology	Empirical	Y	N	N	Y
Contribution of Interoceptive Information to Emotional Processing: Evidence from Individuals with Spinal Cord Injury	Using pictures of emotional faces and IAPS pictures with participants with spinal cord injury.		Psych/med	Empirical	Y	N	N	Y
COGNITIVE RESTRUCTURING AND INTEROCEPTIVE EXPOSURE IN THE TREATMENT OF PANIC DISORDER: A CROSSOVER STUDY	Using interoceptive exposure for panic disorder.		Psych/med	Empirical	Y	Y	N	Y
Clinical, psychopathological and personality correlates of interoceptive awareness in anorexia nervosa, bulimia nervosa and obesity	Study involving clinical assessments of people with eating disorders, all using scales/questionnaires		Psych/med	Empirical	Y	N	N	Y
The Body Language: The Spontaneous Influence of Congruent Bodily Arousal on the Awareness of Emotional Words	Investigates whether the detection of emotion words is linked to physiological arousal, using a physical exercise task.		Psych/physiology	Empirical	Y	N	N	Y
Attention interference for emotional stimuli in cardiac interoceptive awareness	Investigating whether high interoceptive awareness (measured by Schandry task) is related to attention interference regarding emotion words.		Psych/physiology	Empirical	Y	N	N	Y
Anxiety Sensitivity or Interoceptive Sensitivity An Analysis of Feared Bodily Sensations	Factor analytic work on feared bodily sensations		Psych/med	Empirical	Y	N	N	Y
Associations between the perception of dyspnea, pain, and negative affect	Used the cold pressor task, inspiratory resistive load, IAPS images, and heart rate in randomly presented order.		Psych/physiology/medic	Empirical	Y	Y	N	Y		N	Y	N	Y	Y	Y	Y	Y
Anxiety Sensitivity and Retaliatory Aggressive Behavior in Research Volunteers	The effect of an aggression paradigm on retaliation in people with anxiety sensitivity.		Psych/med	Empirical	N
Alexithymia Is Associated With a Multidomain, Multidimensional Failure of Interoception: Evidence From Novel Tests	Investigated different interocpetive domains regarding alexithyia, to see if the latter reduce interoceptive ability was found in each. Domains were: respiratory effort, muscular effort and taste.		Psych/physiology/medic	Empirical	Y (but only in the sense that alexithymia is a condition of reduced emotional ability)	N	N (but multiple body areas investigated)	Y		Y (in the sense that demographic variables were later entered into regression models)	N	Y	Y	Y	Y	Y	Y
On the embodiment of emotion regulation: interoceptive awareness facilitates reappraisal	Investigated whether interoceptive awareness (measured by Schandry) helps to improve emotion regulation for negative stimuli (IAPS), using self-report/subjective measures (SAM) and physiological measures (EEG,ECG).		Psych/physiology	Empirical	Y	Y	N	Y		N	N	N	Y	Y	Y	Y	Y
Disconnected – Impaired Interoceptive Accuracy and Its Association to Self-Perception and Cardiac Vagal Tone in Patients With Dissociative Disorder	Comparing interoceptive accuracy (Schandry task performance) between people with dissociative disorder and healthy controls, and links between cardiac vagal tone (from HRV) and interoceptive accuracy. They also measured sensibility using the MAIA. A facial mirror confrontation task was used		Psych/physiology/medic	Empirical	Y	Y	N	Y		Y	N	Y	Y	Y	Y	Y	Y
A 12-week integrative exercise program improves self-reported mindfulness and interoceptive awareness in war veterans with posttraumatic stress symptoms.	Interoceptive exposure in military veterans with PTSD		Psych/med	Empirical	Y	N	N	Y
Acceptance-based interoceptive exposure for young children with functional abdominal pain	Interoceptive exposure in for children with abdominal pain,		Psych/physiology/medic	Empirical	Y	N	N	Y
Acceptability of virtual reality interoceptive exposure for the treatment of panic disorder with agoraphobia	The acceptability of a VR delivery of interoceptive exposure treatment for panic disorder with agoraphobai.		Psych/med	Empirical	Y	N	N	Y
Alexithymia, not autism, is associated with impaired interoception	Investigating associations between interoceptive accuracy (measured by Schandry), autism and levels of alexithymia		Psych/physiology/medic	Empirical	Y	N	N	Y
Anomalous Bodily Maps of Emotions in Schizophrenia	Used body maps (the EMBODY tool) in people with Schizophrenia to identify which areas of the body are active during emotional states. They were presented with emotion words and asked to highlight on the body outlines where they felt increasing and decreasing activation (evidently, emotion words have similar effects to emotional stimuli in production of body maps).		Psych/physiology/medic	Empirical	Y	Y (but state this amounts to only an emotional word that functions comparable to an explicit emotional stimulus).	Y	Y		Y	N	Y	Y	Y	Y	Y	Y
Anticipation of interoceptive threat in highly anxiety sensitive persons	Using interoceptive and exteroceptive threat (mild electric shock, normoventilation and hypterventilation task) in anxious participants to investigate anticpatory anxiety, with heart rate and skin conductance as physiological measures. Startle probes were used to produce defensive startle responses.		Psych/physiology/medic	Empirical	Y	Y	N	Y		N	N	Y	Y	Y	Y	Y	Y
Anxiety Sensitivity and Interoceptive Exposure: A Transdiagnostic Construct and Change Strategy	Investigation of anxiety sensitivity from IE intervention that involves symptoms induction and self-report of symptoms		Psych/med	Empirical	Y	Y	N	Y		Y	N (reported though).	Y	Y	Y	Y	Y	Y
Anxiety sensitivity mediates the association between post-traumatic stress symptom severity and interoceptive threat-related smoking abstinence expectancies among World Trade Center disaster-exposed smokers	PTSD and anxiety sensitivity and interoceptive threat		Psych/med	Empirical	Y	N	N	Y
Behavioral Inhibition Underlies the Link Between Interoceptive Sensitivity and Anxiety-Related Temperamental Traits	Using visual and auditory stimuli for interoceptive tasks (heart beat and auditory discrimination tasks)		Psych/med	Empirical	Y	N	N	Y
Can interoception improve the Pragmatic Search for Biomarkers in Psychiatry?	A review of interoception research on heart perception, specifically		Psych/physiology/medic	Review	Y (but part of wide-ranging review on psychiatry)	N	N	Y
Can you feel the beat? Interoceptive awareness is an interactive function of anxiety- and depression-specific symptom dimensions	The Schandry task was used alongside questionnaires.		Psych/physiology/medic	Empirical	Y	N	N	Y
Cardiac interoceptive learning is modulated by emotional valence perceived from facial expressions	Measured heartbeat evoked potentials and visual evoked potentials as markers of interoception in response to emotional face stimuli		Psych/physiology	Empirical	Y	Y	N	Y		N	Y	N	Y	Y	Y	Y	Y
Cardiovascular patterns associated with appetitive and defensive activation during affective picture viewing	Viewing emotional images and measuring aspects of heart activity (HR, BP, stroke volume, cardiac output, and total peripheral resistance).		Psych/physiology	Empirical	Y	Y	N	Y		N	N	N
Cannabinoids, interoception, and anxiety				N (not systematic review)
Categorical interoception and the role of threat	Measured respiratory resistance as a potential emotional stimulus, but without a bodily outcome measure		Psych/physiology	Y	Y	Y	N	Y
Childhood Trauma Affects Stress- Related Interoceptive Accuracy	Using the cold pressor test to provoke stress, measured by self-report and the Schandry task measurements plus salivary cortisol measurements were taken before and after.		Psych/physiology	Y	Y	Y	N	Y		N	N	N	Y	Y	Y	Y	Y
Coherence Between Emotional Experience and Physiology: Does Body Awareness Training Have an Impact?	Whether people with higher IA have greater emotional coherence between subjective emotional experience and physiological responding. Meditators were compared with non-meditators (controls) and dancers.Heart priod was used as physiological measure. Self-reported visceral awareness was measured using three different scales. Emotion inducing films were used as stimuli.		Psych/physiology	Y	Y	Y	N	Y		Y	N	Y	Y	Y	Y	Y	Y
Classifying individual differences in interoception: Implications for the measurement of interoceptive awareness	A theoretical review of the construct of interoception, focusing on metacognitive awareness		Psych/physiology	N
Cognitive therapy versus interoceptive exposure as treatment of panic disorder without agoraphobia	Investigates the danger of bodily sensations in non-cognitive IE treatments of PD without agoraphobia.		Psych/med	Y	Y	Y	N	Y
Cognitive Processing and Regulation Modulates Analogue Trauma Symptoms in a Virtual Reality Paradigm	Using VR as emotional stimulus, measuring HR and skin conductance levels		Psych/physiology/medic	Y	Y	Y	N	Y		N	Y	N	Y	Y	Y	Y	Y
A cognitive-behavioral treatment for irritable bowel syndrome using interoceptive exposure to visceral sensations	Using IE to treat IBS		Psych/med	Y	Y	Y (paper not explict on self-reported bowel measurements)	N	Y		Y	Y	Y	Y	Y	Y	Y	Y
College Students' Cognitive and Emotional Reactions to Simulated Marital and Family Conflict	Investigating impacts of family conflict using recordings of conflict, measuring outcomes by self-report including a tool assessing physical emotional reactions		Psych	Y	Y	Y	N	Y		Y	N	Y	Y	Y	Y	Y	Y
The Community Resiliency Model: a Pilot of an Interoception Intervention to Increase the Emotional Self-Regulation of Women in Addiction Treatment			Psych/med	Y	Y	N	N	Y
Comparison of physiological responses to affect eliciting pictures and music	Using emotional pictures and music to elicit emotional responses in different physiological systems.Electromyography recordings for the zygomaticus major (EMGZ) and corrugator supercilii (EMGC) were measured along with heart rate and skin conductance level (SCL)		Psych/physiology	Y	Y	Y	N	Y		N	N	N	Y	Y	Y	Y	Y
Cross‐Cultural Examination of the Tripartite Model in Adults			Psych/med	Y	Y	N	N	Y
Decreased interoceptive accuracy following social exclusion	Investigated the effect of cyberball on social exclusion, using Schandry as IA measure		Psych	Y	Y	N	N	Y
Defense reactions to interoceptive threats: A comparison between loaded breathing and aversive picture viewing	Applied resistive loads to the respiratory system for comparisons with picture stimuli, whilst acoustic startle probes (using EMG) , airflow and skin conductance were used, along with subjective fear scales.		Psych/physiology	Y	Y	Y	N	Y		N	N	N	Y	Y	Y	Y	Y
A descriptive study of emotion concepts using dimensional models of core affect	Investigation of core affect as it relates to emotion concepts		Psych	Y	Y	N	N	Y
Difficulties in emotion regulation and deficits in interoceptive awareness in moderate and severe obesity	Used the MAIA and DERS to measure interoception and emotion regulation in obsese people.		Psych/physiology	Y	Y	N	N	Y
Diminished Interoceptive Awareness in Fibromyalgia Syndrome	Used the Schandry to investigate Fibromyalgia interoception ability.		Psych/physiology	Y	Y	N	N	Y
Discrepancies between dimensions of interoception in autism: Implications for emotion and anxiety	Investigating IA, IS and MCA in autism.		Psych/physiology/medic	Y	Y	N	N	Y
Do All Threats Work the Same Way? Divergent Effects of Fear and Disgust on Sensory Perception and Attention			Psych/physiology	Y	N
Dissociation in How Core Autism Features Relate to Interoceptive Dimensions: Evidence from Cardiac Awareness in Children	Used Schandry		Psych/physiology/medic	Y	Y	N	N	Y
Dissociation between the cognitive and interoceptive components of mindfulness in the treatment of chronic worry	Investigating worry to measure interoceptive outcomes: skin conductance, electrocardiogram (to measure heart rate and heart rate variability) and respiration (to measure respiratory sinus arrhythmia).		Psych/physiology/medic	Y	Y	Y	N	Y		Y	N	Y	Y	Y	Y	Y	Y
Do Interoceptive Sensations Provoke Fearful Responses in Adolescents With Chronic Headache or Chronic Abdominal Pain? A Preliminary Experimental Study	Implementing different body changes to create relevant interoceptive changes to provoke emotional responses, and their proximity to pain locations.		Psych/physiology	Y	Y	N	N	Y
Do You Feel Alright? Attenuated Neural Processing of Aversive Interoceptive Stimuli in Current Stimulant Users	Using respitatory load to induce emotion, brain activity then measured		Psych/physiology	Y	Y	N	N	Y
Do Psychosocial Factors Moderate the Relation between Testosterone and Female Sexual Desire? The Role of Interoception, Alexithymia, Defense Mechanisms, and Relationship Status			Psych	Y	Y	N	N	Y
Does it help to feel your body? Evidence is inconclusive that interoceptive accuracy and sensibility help cope with negative experiences	Used social exclusionand negative feedback stimuli to investigate IA (measured by Schandry) and IS (Body Awareness Questionnaire) [Also refs studies where people make educated guesses at heart rate]		Psych/physiology	Y	Y	N	N	Y			Y	Y
Dynamics of Defensive Response Mobilization to Approaching External Versus Interoceptive Threat	Used respiratory restriction and electric shock as emotional stimuli, along with an approach stimulus (i.e. indicating the approaching threat), measuring skin conductance,changes in respiration, startle response (eyeblink) and heart rate deceleration		Psych/physiology	Y	Y	Y	N	Y		N	N	N	Y	Y	Y	Y	Y
Dynamics of defensive response mobilization during repeated terminations T of exposure to increasing interoceptive threat	Used respiratory threat and measured physiological responses (HR and skin conductance, and EEG) and startle blink response.		Psych/physiology	Y	Y	Y	N	Y		N	N	N	Y	Y	Y	Y	Y
The Effects of BOTOX® Injections on Emotional Experience	Used Botox injections followed by emotional video stimuli to test for differences in emotional responses based on relaxation of facial muscles.		Psych/physiology	Y	Y	N (although there may be grounds for interpreting an emotional impact from, in effect, freezing facial muscular contribution to emotional outcomes as an indication of "where emotion is", there are numerous other interpretations of this. The current review includes only positive evidence of active locations).	N	Y
The effect of psychological stress and relaxation on interoceptive accuracy: Implications for symptom perception	Changing levels of anxiety and measuring heartbeat detection (two-choice Whitehead paradigm) performance, and measure symptoms		Psych/physiology	Y	Y	Y	N	Y		N	N	N	Y	Y	Y	Y	Y
Effects of current physical activity on affective response to exercise: Physical and social–cognitive mechanisms	Investigating the experience of affect during exercise		Psych/physiology	Y	Y	N	N	Y
Effects of short-term food deprivation on interoceptive awareness, feelings and autonomic cardiac activity			Psych/physiology	Y	Y	N	N	Y
The effects of walking posture on affective and physiological states during T stress	This research investigated whether an upright walking posture could change the impact of emotional stressors (Trier Social Stress Test) on emotional outcomes, and physiological states (BP, GSR, skin temperature)		Psych/physiology	Y	Y	Y	N	Y		Y	Y	Y	Y	Y	Y	Y	Y
Efficacy of interoceptive exposure therapy combined with trauma-related exposure therapy for posttraumatic stress disorder: A pilot study			Psych/med	Y	Y	N	N	Y
Effort and negative affect interact to predict cardiovascular responses to stress	Using stressors (e.g. public speaking) as emotional stimuli, measuring cardiovascular responses		Psych/physiology	Y	Y	Y	N	Y		N	N	N	Y	Y	Y	Y	Y
Embodied Emotion Modulates Neural Signature of Performance Monitoring	Using chopsticks in the mouth to test facial expression on ERP		Psych/physiology	Y	Y	N	N	Y
Embodied Emotion Recognition Based on Life-Logging	Interactions between self-reported emotional state, behaviour and physiological response (heart activity)		Psych/physiology	Y	Y	N (self-reported emotion only)	N	Y		N	N	N	Y	Y	N	Y	Y
Embodied Emotion Perception: Amplifying and Dampening Facial Feedback Modulates Emotion Perception Accuracy	Botox injections were administered, followed by attempting to identify emotional faces.		Psych/physiology	Y	Y	N	N	Y
Embodied mood regulation: the impact of body posture on mood recovery, negative thoughts, and mood-congruent recall	The effect of body posture on mood		Psych/med	Y	Y	N	N	Y
Embodied simulation as part of affective evaluation processes: Task dependence of valence concordant EMG activity	Investigating the effect of an emotional picture task (rating album covers) on EMG		Psych/physiology	Y	Y	Y	N	Y		N	N	N	Y	Y	Y	Y	Y
Embodying approach motivation: Body posture influences startle eyeblink and event-related potential responses to appetitive stimuli	Used erotic images as emotional stimlui to produce startle eyeblink response, whilst in different body postures. They measured outcomes using LPPs and EMG.		Psych/physiology	Y	Y	Y	N	Y		Y	N	Y	Y	Y	Y	Y	Y
Emotion categorization of body expressions in narrative scenarios	Emotion recognition from body expressions		Psych	Y	Y	N	N	Y
Emotion as Motion Asymmetries in Approach and Avoidant Actions	Investigated self directed or outward directed actions on self-reported emotions		Psych	Y	Y	N	N	Y
Emotion, Embodiment, and Mirror Neurons in Dance/ Movement Therapy: A Connection Across Disciplines	Body position, empathy, and self-reported emotion		Psych	Y	Y	N	N	Y
Emotional and Interoceptive Awareness and Its Relationship to Restriction in Young Women with Eating Disorders and Healthy Controls: a Cascade from Emotional to Behavioral Dysregulation	Asks whether restricted food intake is due to interoceptive and emotional deficits		Psych/physiology	Y	Y	N	N	Y
Emotional decision-making in autism spectrum disorder: the roles of interoception and alexithymia	Decision making, interoception, alexithymia and autism.		Psych/med	Y	Y	N	N	Y
Emotional dysregulation, interoceptive deficits, and treatment outcomes in patients with eating disorders			Psych/med	Y	Y	N	N	Y
Emotional orienting during interoceptive threat in orthostatic intolerance: Dysautonomic contributions to psychological symptomatology in the postural tachycardia syndrome and vasovagal syncope	Orienting responses to IAPS stimuli, measuring cardiac activity as physiological outcome		Psych/physiology/med	Y	Y	Y	N	Y		N	N	Y	Y	Y	Y	Y	Y
Emotional reactivity and interoceptive sensitivity: Exploring the role of age	Investigating age differences regarding links between interoceptive sensitivity (measured by Schandry) and emotional reactivity, including physiological measures (electodermal activity and heart activity)		Psych/physiology	Y	Y	Y	N	Y		Y	N	Y	Y	Y	Y	Y	Y
Emotional processing and emotional memory are modulated by interoceptive awareness	Hypothesise: 1. "Participants with high interoceptive awareness should exhibit enhanced processing of emotional information as assessed by a more pronounced heart-rate reactivity during the presentation of affective pictures. 2. Participants with high interoceptive awareness should demonstrate better emotional memory in a recognition task". They used the Schandry as a measure of IA (dividing into…		Psych/physiology	Y	Y	Y	N	Y		Y	N	Y	Y	Y	Y	Y	Y
Enhanced interoceptive awareness during anticipation of public speaking is associated with fear of negative evaluation	Whether high levels of anticipation regarding a speech delivered by participants would be associated with high IA (measured by Schandry)		Psych/physiology	Y	Y	Y	N	Y		Y	N	Y	Y	Y	Y	YY
Evidence for enhanced interoceptive accuracy in professional musicians	Used heart beat discrimination task to measure IS in musicians		Psych/physiology	Y	Y	N	N	Y
Expand your body when you look at yourself: The role of the posture in a mirror exposure task	The impact of adopting an expansive physical posture on emotion, and whether moderated by BMI, during a mirror exposure task		Psych	Y	Y	N	N	Y
An exploration of the associations between facets of interoceptive awareness and body image in adolescents			Psych	Y	Y	N	N	Y
Extraction of spatio-temporal primitives of emotional body expressions	Developing an algorithm		Psych/physiology	Y	Y	N	N	Y
Facial Emotion Recognition in Parkinson’s Disease: A Review and New Hypotheses			Psych/med	Y (review)	Y	N	N	Y
Face and body emotion recognition depend on different orientation sub-bands	Studies on facial/emotion recognition		Psych	Y	Y	N	N	Y
Fear of hypoglycemia in patients with type 2 diabetes: The role of interoceptive accuracy and prior episodes of hypoglycemia	The fear of hypoglycaemia regarding IA (measured by Schandry), finding that low IA is associated with high FoH.		Psych/physiology/med	Y	Y	N	N	Y
Feedback from the heart: Emotional learning and memory is controlled by cardiac cycle, interoceptive accuracy and personality	Learning of emotion faces in relation to IA and personality, regarding the cardiac cycle		Psych/physiology	Y	Y	N	N	Y
Fearful responding to interoceptive exposure in social anxiety disorder	The use of anxiety provoking IE and whether this increases anxiety and intensity of physical sensations, with participants asked to indicate physical sensations experienced.		Psych/med	Y	Y	Y	Y	Y		Y	N	Y	Y	Y	Y	Y	Y
Follow your breath: respiratory interoceptive accuracy in experienced meditators.	The connections between IA regarding respiratory activity (resistive load task), being a meditator and anxiety.		Psych/physiology	Y	Y	N	N	Y
Gender differences in emotion experience perception under different facial muscle manipulations	To explore gender differences in the emotional experience of facial expressions (pen in mouth vs. not) under different facial-muscle manipulations. Participants rated emotional face stimuli		Psych/physiology	Y	Y	N (manipulated body location and rated emotional ratings from that manipulation, rather than measuring active body location)	N	Y
Gender differences in the neural network of facial mimicry of smiles e An rTMS study	Facial mimicry following presentation of emotional face stimuli, measuring facial muscle movement.		Psych/physiology	Y	Y	Y	N	Y		N	N	N	Y	Y	Y	Y	Y
Generating facial expressions of disgust activates neurons in the thoracic spinal cord: a spinal fMRI study	Participants produced disgust expressions and fMRI was used to gather data on brain activity that relates to contraction of muslces in the stomach and segments of the thoracic spinal cord that innervate the chest muscles associated with inhalation and exhalation. However, participants didn't report disgust nor were they presented with stimuli to provoke it.		Psych/physiology	Y	Y	N (although there may have been some subtle production)	N	Y
Health anxiety e An indicator of higher interoceptive sensitivity?	Assessed health anxiety alongside IS, but no emotional stimuli used.		Psych/physiology/med	Y	Y	N	N	Y
Health care utilisation in patients with non-cardiac chest pain: A longitudinal analysis of chest pain, anxiety and interoceptive fear	Links between interoceptive fear and chest pain		Psych/physiology/med	Y	Y	N	N	Y
Heart rate response after emotional picture presentation is modulated by interoceptive awareness	Hypotheses: 1. Subjects with high interoceptive awareness show a more pronounced heart rate deceleration during the presentation of affective pictures. 2. Subjects with high interoceptive awareness rate affective pictures as more arousing. 3. The degree of interoceptive awareness is positively corre- lated with both the heart rate deceleration as well as the subjective arousal to affective pictur…		Psych/physiology	Y	Y	Y	N	Y		N	N	N	Y	Y	Y	Y	Y
Heartfelt empathy? No association between interoceptive awareness, questionnaire measures of empathy, reading the mind in the eyes task or the director task	Links between IA and empathy.		Psych/physiology	Y	Y	N	N	Y
High Trait Cheerfulness Individuals are More Sensitive to the Emotional Environment	Emotional films were played as stimuli, with cheerfulness measured by self-report and physiological measures taken (HR and SCL)		Psych/physiology	Y	Y	Y	N	Y		N	Y	Y	Y	Y	Y	Y	Y
Higher Emotional Intelligence Is Associated With a Stronger Rubber Hand Illusion	Using the rubber hand illusion in people with alexithymia		Psych	Y	Y	N	N	Y
Holding the body in mind: Interoceptive awareness, dispositional mindfulness and psychological well-being	Questionnaire based study of the MAIA, dispositional mindfulness and PWB		Psych	Y	Y	N	N	Y
How Do We Recognize Emotion From Movement? Specific Motor Components Contribute to the Recognition of Each Emotion	Emotion recognition from body expressions		Psych	Y	Y	N	N	Y
I see neither your Fear, nor your Sadness – Interoception in adolescents	Emotional stimuli used to measure facial recognition		Psych	Y	Y	N	N	Y
‘I can’t accept that feeling’: Relationships between interoceptive awareness, mindfulness and eating disorder symptoms in females with, and at-risk of an eating disorder	Used DERS and other self-report tools to investigate mindfulness and IA in ED		Psych/med	Y	Y	N	N	Y
Immediate and Lasting Chronic Pain Reduction Following a Brief Self-Implemented Mindfulness-Based Interoceptive Exposure Task: a Pilot Study	IE and pain		Psych/med	Y	Y	N	N	Y
Immediate effects of interoceptive awareness training through Mindful Awareness in Body- oriented Therapy (MABT) for women in substance use disorder treatment	Used emotional films with respiratory sinus arrhythmia data (measured by ECG), and used MAIA and DERS (plus other tools) collect data on interoception and emotion regulation.		Psych/physiology/med	Y	Y	Y	N	Y		Y	Y	Y	Y	Y	Y	Y	Y
The impact of panic disorder on interoception and dyspnea reports in chronic obstructive pulmonary disease	Used inspiratory resistive loads to compare interoceptive sensitivity and symptom intensity in COPD, comparing those with and without PD		Psych/physiology/medic	Y	Y	Y (cause and effect confound)	N	Y		Y	N	Y	Y	Y	Y	Y	Y
The Impact of Unpredictability on Dyspnea Perception, Anxiety and Interoceptive Error Processing	The impact of respiratory occlusion in one of two conditions (predictable or non-predictable occlusions) using a startle probe, measuring dyspnea and anxiety ratings. Interoceptive outcome measured by EEG.		Psych/physiology/med	Y	Y	Y	N	Y
Implicit and explicit affect toward food and weight stimuli in anorexia nervosa	Used IAPS, with self reported affect		Psych/med	Y	Y	N	N	Y
impaired interoceptive accuracy in semantic Variant Primary Progressive aphasia	Heartbeat task was used, along with MRI to investigate self-reported emotion		Psych/med	Y	Y	N	N	Y
Implicit and explicit processing of bodily emotions in schizophrenia	Emotion recognition in schizophrenia		Psych/med	Y	Y	N	N	Y
Importance of considering interoceptive abilities in alexithymia assessment	TAS latent structure		Psych/med	Y	Y	N	N	Y
Increased interoceptive awareness in fear of flying: Sensitivity to suffocation signals	Respiratory load and fear of flying. After load was applied, participants reported bodily sensations (but no reference is made to body locations in the text).		Psych/physiology	Y	Y	Y	N	Y
Individual differences in emotional processing and autobiographical memory: interoceptive awareness and alexithymia in the fading affect bias	Used the MAIA on a study of memory, alexithymia and IA		Psych/med	Y	Y	N	N	Y
Individual differences in the interoceptive states of hunger, fullness and thirst				N
Influence of Attention Control on Implicit and Explicit Emotion Processing of Face and Body: Evidence From Flanker and Same-or-Different Paradigms			Psych	Y	Y	N	N	Y
Influence of a relaxation session and an exercise class on emotional states in pregnant women	The aim of the research was to compare changes in the level of emotional states in pregnant women after a session of relaxation and physical exercise and to determine the relationship between those changes.		Psych	Y	Y	N	N	Y
The influence of negative affect on test anxiety and academic performance: An examination of the tripartite model of emotions	Effect of anxiety on test scores		Psych	Y	Y	N	N	Y
The inner world of overactive monitoring: neural markers of interoception in obsessive–compulsive disorder	OCD and interoception		Psych/physiology/med	Y	Y	N	N	Y
Interaction effect of brooding rumination and interoceptive awareness on depression and anxiety symptoms	Investigating interaction effects of brooding rumination and interoceptive awareness on depression and anxiety-related symptoms.		Psych/physiology/med	Y	Y	N	N	Y
The interactions between botulinum-toxin-based facial treatments and embodied emotions	A study of injected botulinum and the impact on mood.		Psych/physiology/med	Y	Y	N	N	Y
Interoception and Inflammation in Psychiatric Disorders				N
Interoception and gender: What aspects should we pay attention to?	Gender, IA and IS		Psych/physiology/med	Y	Y	N	N	Y
Interoception and Its Interaction with Self, Other, and Emotion Processing: Implications for the Understanding of Psychosocial Deficits in Borderline Personality Disorder				N
Interoception and Mental Health: A Roadmap				N
Interoception and panic disorder				N
Interoception and symptom reporting: disentangling accuracy and bias			Psych/med	Y	Y	N	N	Y
Interoception drives increased rational decision-making in meditators playing the ultimatum game	Decision making, interoception, meditation and fMRI		Psych/physiology	Y	Y	N	N	Y
Interoception in Psychiatric Disorders: A Review of Randomized Controlled Trials with Interoception-based Interventions			Psych/physiology/med	Y	Y	N	N	Y
Interoception relates to sleep and sleep disorders			Psych/physiology/med	N (not systematic review)
Interoception, contemplative practice, and health				N (not systematic review)
Interoceptive ability predicts aversion to losses	Assessed whether individual differences in interoception selectively predict loss aversion in a risky monetary decision-making task.		Psych	Y	Y	N	N	Y
Interoceptive accuracy and interoceptive sensibility in individuals with T alcohol use disorder–Different phenomena with different clinical correlations?	IA and IS in people with alcohol use disorder		Psych/physiology/med	Y	Y	N	N	Y
Interoceptive Accuracy and Panic	Whether frequent panickers would have greater IA. Involved a safety vs. no safety comparison with physiological measures (ECG, EMG, respiration rate (from oral/nasal temperature sensors), skin temperature and skin conductance level, BP).		Psych/physiology/med	Y	Y	Y	N	Y		Y	N	Y	Y	Y	Y	Y	Y
Interoceptive Accuracy in Youth with Tic Disorders: Exploring Links with Premonitory Urge, Anxiety and Quality of Life	Anxiety, tics and interoceptive accuracy		Psych/med	Y	Y	N	N	Y
Interoceptive Accuracy in Nonclinical Panic	Violent films and hyperventilation conditions were used to induce arousal,with IS measured by pulse transit time		Psych/physiology/med	Y	Y	Y	N	Y		N	Y	Y	Y	Y	Y	Y	Y
Interoceptive accuracy is associated with emotional contagion in a valence- and sex- dependent manner	Used the Schandry and self-report measures to investigate emotional contagion		Psych	Y	Y	N	N	Y
Interoceptive accuracy, emotion recognition, and emotion regulation in T preschool children	Using jumping jacks and cardiac recording to investigate emotion regulation		Psych/physiology	Y	Y	N	N	Y
Interoceptive Anxiety and Body Representation in Anorexia Nervosa	Used isoproterenol to induce panic, measuring heart responses and asked participants to report heart activity on body maps.		Psych/physiology/med	Y	Y	Y	N	Y		Y	N	Y	Y	Y	Y	Y	Y
lnteroceptive Assessment and Exposure in Panic Disorder: A Descriptive Study	Describes IE exercises, followed by self-report outcomes.		Psych/physiology/med	Y	Y	Y	N	Y		N	N	N	Y	Y	Y	Y	Y
Interoceptive awareness and perceived control moderate the relationship T between cognitive reappraisal, self-esteem, and cardiac activity in daily life	12h recording of IA, appraisal.		Psych/physiology	Y	Y	N	N	Y
Interoceptive awareness and unaware fear conditioning: Are subliminal conditioning effects influenced by the manipulation of visceral self-perception?	In a spatial cueing task, used CS (emotional faces) and US (white noise) and heart beat detection task.		Psych/physiology	Y	Y	Y	N	Y		N	N	Y	Y	Y	Y	Y	Y
Interoceptive awareness in experienced meditators					N
Interoceptive awareness in eating disorders: Distinguishing lack of clarity from non-acceptance of internal experience			Psych/med	Y	Y	N	N	Y
“So Happy I Could Shout!” and “So Happy I Could Cry!” Dimorphous expressions represent and communicate motivational aspects of positive emotions			Psych/med	Y	Y	N	N	Y
Interoceptive Awareness is Important for Relapse Prevention: Perceptions of Women who Received Mindful Body Awareness in Substance Use Disorder Treatment			Psych/med	Y	Y	N	N	Y
Interoceptive awareness in patients with attention‐deficit/ hyperactivity disorder (ADHD)	ADHD and IA		Psych/med	Y	Y	N	N	Y
Interoceptive awareness in patients with functional neurological symptoms	Functional medical disorders and IA		Psych/med	Y	Y	N	N	Y
Interoceptive awareness is associated with acute alcohol-induced changes in subjective effects	The effects of alcohol on mood in relation to IA		Psych/physiology/med	Y	Y	N	N	Y
Interoceptive awareness mediates the relationship between anxiety and the intensity of unpleasant feelings	IAPS images were used as stimuli, with ECG recordings and SAM. ECG was used before the IAPS stimuli were presented to perform the Schandry task.		Psych/physiology/med	Y	Y	N	N	Y
Interoceptive awareness mitigates deficits in emotional prosody recognition in Autism	Emotional recognition and IA in autism		Psych/physiology/med	Y	Y	N	N	Y
Interoceptive Awareness Skills for Emotion Regulation: Theory and Approach of Mindful Awareness in Body-Oriented Therapy (MABT)	Theoretical framework for MABT			N
Interoceptive awareness, anxiety and cardiovascular reactivity to isometric exercise			Psych/physiology/med	Y	Y	N	N	Y
Interoceptive awareness, positive affect, and decision making in Major Depressive Disorder			Psych/physiology/med	Y	Y	N	N	Y
Interoceptive Dysfunction: Toward An Integrated Framework for Understanding Somatic and Affective Disturbance in Depression				N
Interoceptive cues predicting exteroceptive events	Paired a CS with aversive electric charge and mild dyspnea, producing fear responses (greater eyeblink and SCR)		Y	Y	Y	Y	N	Y		Y	N	Y	Y	Y	Y	Y	Y
Interoceptive exposure exercises for social anxiety	The purpose of the current study was to evaluate IE exercises for individuals who fear the negative social consequences of blush- ing, sweating, and/or trembling, regarding people with social anxiety disorder. The frequency and intensity of these were measured.		Psych/physiology/med	Y	Y	Y (cause and effect confound)	N	Y		Y	N	Y	Y	Y	Y	Y	Y
Interoceptive Fear Conditioning and Panic Disorder: The Role of Conditioned Stimulus–Unconditioned Stimulus Predictability	Measured conditioned fear responses to 20% C02 inhalation by skin conductance.		Psych/physiology/med	Y	Y	Y	N	Y		Y	N	Y	Y	Y	Y	Y	Y
Interoceptive fear conditioning as a learning model of panic disorder: An experimental evaluation using 20% CO2-enriched air in a non-clinical sample	Measured conditioned fear responses to 20% C02 inhalation by skin conductance.		Psych/physiology/med	Y	Y	Y	N	Y		Y	N	Y	Y	Y	Y	Y	Y
Interoceptive hypersensitivity as prognostic factor among patients with panic disorder who have received cognitive behavioral therapy	Using CBT and self-report tools relating to fears about the heart, gut and other areas of the body. Used the Body Sensations Questionnaire		Psych/physiology/med	Y	Y	Y	N	Y
Interoceptive hypersensitivity and interoceptive exposure in patients with panic disorder: specificity and effectiveness	Used IE, measuring self-report regarding the same areas stimulated.		Psych/physiology/med	Y	Y	Y (cause and effect confound)	N	Y		N	N	N	Y	Y	Y	Y	Y
Interoceptive influences on peripersonal space boundary			Psych	Y	N
Interoceptive Impairments Do Not Lie at the Heart of Autism or Alexithymia			Psych/med	Y	Y	N	N
Interoceptive ingredients of body ownership: Affective touch and cardiac awareness in the rubber hand illusion			Psych/physiology	Y	Y	N	N
Interoceptive Sensitivity and Self-Reports of Emotional Experience			Psych/physiology	Y	Y	N	N	Y
interoceptive Processes in anorexia nervosa in the Time course of cognitive-Behavioral Therapy: a Pilot study	Changes in IA in people with AN		Psych/med	Y	Y	N	N	Y
Interoceptive sensitivity and emotion processing: An EEG study	IAPS images used as stimuli, IS measured by the Schandry task, with EEG used for outcome measurements		Psych/physiology	Y	Y	N	N	Y
Interoceptive reliance as a major determinant of emotional eating in adult obesity	Used the MAIA and DERS to measure interoception and emotion regulation in obsese people.		Psych/physiology/med	Y	Y	N	N	Y
Interoceptive sensitivity as a proxy for emotional intensity and its relationship with perseverative cognition	Perseverative thinking and IS in military cadets		Psych/physiology	Y	Y	N	N	Y
Interoceptive sensitivity facilitates both antecedent- and response-focused emotion regulation strategies	The current study aimed to fill the gap in the literature about IS and emotion regulation by examining whether IS is associated with the habitual implementa- tion of reappraisal and suppression strategies.		Psych/physiology	Y	Y	N	N	Y
Interoceptive sensitivity in anxiety and anxiety disorders: An overview and integration of neurobiological findings	Review of IS measured by heart beat estimation, anxiety		Psych/physiology/med	Y	Y	N	N	Y
Interoceptive sensitivity predicts sensitivity to the emotions of others	IS, social anxiety and individual cognitive traits. Involved a facial emotional stimuli task where participants had to indicate feeling an emotion.		Psych/physiology/med	Y	Y	N	N	Y
Interpretation of Ambiguous Interoceptive Stimuli in Panic Disorder and Nonclinical Panic	To investigate whether people at risk of developing panic disorder demonstrate cognitive biases; and to investigate the relationship of anxiety sensitivity to this cognitive bias.		Psych/med	Y	Y	N	N	Y
Investigating the relationship between interoceptive accuracy, interoceptive awareness, and emotional susceptibility	To investigate the relationship between the multiple facets composing the IAw construct—as assessed by the MAIA—and both the IAc as assessed by the HPT and the ES personality trait.		Psych/physiology	Y	Y	N	N	Y
Is alexithymia characterised by impaired interoception? Further evidence, the importance of control variables, and the problems with the Heartbeat Counting Task			Psych/physiology.med	Y	Y	N	N	Y
An Investigation of the Effects of Brief Mindfulness Training on Self-Reported Interoceptive Awareness, the Ability to Decenter, and Their Role in the Reduction of Depressive Symptoms	Investigating whether mindfulness increases IA, where the latter is seen to be negative related to depression. Used the MAIA.		Psych/med	Y	Y	N	N	Y
Know thyself: Exploring interoceptive sensitivity in Parkinson's disease			Psych/med	Y	Y	N	N	Y
Learning to fear obstructed breathing: Comparing interoceptive and exteroceptive cues	To explore intero-IFC and extero-IFC with a new type a US was preceded by a resistive load of low intensity, and one in which it was preceded by a neutral picture. Self- reported fear, startle blink EMG (elicited by acoustic startle probes) and respiration were measured.		Psych/physiology	Y	Y	Y	N	Y		N	N	Y	Y	Y	Y	Y	Y
The link between interoceptive processing and anxiety in children diagnosed with autism spectrum disorder: Extending adult findings into a developmental sample			Psych/physiology/med	Y	Y	N	N	Y
Listening to Your Heart: How Interoception Shapes Emotion Experience and Intuitive Decision Making	These studies examined whether interoception moderates the coupling of bodily responses to emotion experience (Study 1) and intuitive decision making (Study 2), to test a key aspect of bodily feedback theories. They draw on the circumplex model of affect (valence and intensity). Used IAPS stimuli, with ratings of arousal and valence. Physiological: heart rate change (deceleration) to each image w…		Psych/physiology	Y	Y	Y	N	Y		N	N	N	Y	Y	Y	Y	Y
Longitudinal effects of interoceptive awareness training through mindful awareness in body-oriented therapy (MABT) as an adjunct to women’s substance use disorder treatment: A randomized controlled trial			Psych/physiology/med	Y	Y	N	N	Y
Major Depressive Disorder Is Associated With Abnormal Interoceptive Activity and Functional Connectivity in the Insula			Psych/physiology/med	Y	Y	N	N	Y
Maximizing the efficacy of interoceptive exposure by optimizing inhibitory learning: A randomized controlled trial	IE interventions, with some self-report measurements pertaining to body location (Straw Breathing BAT Hyperventilation Questionnaire).		Psych/physiology/med	Y	Y	Y	N	Y		Y	N	Y	Y	Y	Y	Y	Y
Methodological Recommendations for a Heartbeat Detection- Based Measure of Interoceptive Sensitivity			Psych/physiology	Y	Y	N	N	Y
Measures of emotion			Psych/physiology	N (not systematic review)
Mindfulness and Emotion Regulation: Insights from Neurobiological, Psychological, and Clinical Studies				N (not systematic review)
Mindfulness and Interoceptive Exposure Therapy for Anxiety Sensitivity in Atrial Fibrillation: A Pilot Study	IE but no body related outcome measure (i.e. for states rather than traits)		Psych/med	Y	Y	N	N	Y
Mindfulness-Based Stress Reduction for the Treatment of Anxiety Disorders				N (not systematic review)
Modeling the development of panic disorder with interoceptive conditioning	Using 35% oxygen as US, with cardiac symptoms (palpitations, increased HR) induced via chemical injection (pentagastrin). The studied out- comes included skin conductance responses to the CSs, as well as self-reported anxiety and expectancy of the UCS.		Psych/physiology/med	Y	Y	Y	N	Y		Y	N	Y	Y	Y	Y	Y	Y
Monitoring Emotion Through Body Sensation: A Review of Awareness in Goenka’s Vipassana				N (not systematic review)
Motivated Cue Integration in Alexithymia: Improving Interoception and Emotion Information Processing by Awareness-of-Sensation Techniques				N (not systematic review)
Normal Physiological Emotions but Differences in Expression of Conscious Feelings in Children with High-Functioning Autism	IAPS images presented to children with HFA whilst SCR was measured, along with self-reported feelings (but did not appear to include body locations).		Psych/physiology/med	Y	Y	Y	N	Y		Y	N	Y	Y	Y	Y	Y	Y
On the generalised embodiment of pain: How interoceptive sensitivity modulates cutaneous pain perception					N
Out of touch: Interoceptive deficits are elevated in suicide attempters with eating disorders			Psych/med	Y	Y	N	N	Y
Oxytocin Modulates Attention Switching Between Interoceptive Signals and External Social Cues	Using oxytocin along with emotional face stimuli, participants had to indicate when they detected their heart beat.		Psych/physiology	Y	Y	Y	N	Y		Y	N	Y	Y	Y	Y	Y	Y
Overlapping activity in anterior insula during interoception and emotional experience	Participants had to indicate when feeling their own heart beat, but this was a separate task to one where emotional stimuli were presented and self-reported emotion ratings		Psych/physiology	Y	Y	N	N	Y
Panic and comorbid depression and their associations with stress re- activity, interoceptive awareness and interoceptive accuracy of various bioparameters	Used mental arithmetic stress test as emotional stimulus, measured heart rate (HR), pulse amplitude (PA), skin conductance levels (SCL), electromyographic (EMG) muscle activity of the trapezius, breathing rate (BR), and breathing amplitude (BA). Participants rated their subjective perception of these physiological responses asking for whether they perceived an increase, decrease or no change rela…		Psych/physiology/med	Y	Y	Y	N	Y		Y	Y	Y	Y	Y	Y	Y	Y
Pain and emotion as predictive factors of interoception in fibromyalgia			Psych/physiology/med	Y	Y	N	N	Y
Panic attacks and interoceptive acuity for cardiac sensations	Hyperventilation was used and heart beat discrimination was measured.		Psych/physiology/med	Y	Y	Y	N	Y		N	N	Y	Y	Y	Y	Y	Y
Phenomenological Fingerprints of Four Meditations: Differential State Changes in Affect, Mind-Wandering, Meta-Cognition, and Interoception Before and After Daily Practice Across 9 Months of Training			Psych	Y	Y	N	N	Y
Physiological and emotional responses to subjective social evaluative threat in daily life	To assess cardiovascular functioning (BP and HR) at times of SSET and examine reports of negative emotions during these.		Psych/physiology/medic	Y	Y	Y	N	Y		N	N	N	Y	Y	Y	Y	Y
The psychology of emotion regulation: An integrative review				N (not systematic review)
Psychophysiological Reactivity, Interoception and Emotion Regulation in Patients with Agoraphobia During Virtual Reality Anxiety Induction	Used VR stress stimulus with HR and SC as physiological responses (after the VR simulation), with some other self-reports on heart intensity and sweating etc.		Psych/physiology/med	Y	Y	Y	N	Y		Y	N	Y	Y	Y	Y	Y	Y
Reactivity to interoceptive cues in nocturnal panic	Using hyperventilation as stimulus, surface electromyography of the frontalis muscles (EMG), skin conductance level (SCL), HR, and skin temperature (SK) were outcome physiological measures.		Psych/physiology/med	Y	Y	Y	N	Y		Y	N	Y	Y	Y	Y	Y	Y
Relationship between interoception and emotion regulation: New evidence from mixed methods			Psych	Y	Y	N	N	Y
Relationship between interoceptive accuracy, interoceptive sensibility, and alexithymia			Psych	Y	Y	N	N	Y
The relationships between interoception and alexithymic trait. The Self-Awareness Questionnaire in healthy subjects			Psych	Y	Y	N	N	Y
Repeated Interoceptive Exposure in Individuals With High and Low Anxiety Sensitivity	Hyperventilation, with startle stimulus and eyeblink measurement,		Psych/physiology/med	Y	Y	Y	N	Y		Y	N	Y	Y	Y	Y	Y	Y
Responses to Interoceptive Exposure in People With Posttraumatic Stress Disorder (PTSD): A Preliminary Analysis of Induced Anxiety Reactions and Trauma Memories and Their Relationship to Anxiety Sensitivity and PTSD Symptom Severity	IE exercises with self-reported outcomes.		Psych/med	Y	Y	Y	N	Y		N	N	N	Y	Y	Y	Y	Y
Risk-Taking and Impulsivity: The Role of Mood States and Interoception			Psych	Y	Y	N	N	Y
The Role of “Interoceptive” Fear Conditioning in the Development of Panic Disorder	35% C02 was used as US, with respiration rate, tidal volume, and FetCO measured throughout the experiment.		Psych/physiology/med	Y	Y	Y	N	Y		Y	N	Y	Y	Y	Y	Y	Y
A role for visceral feedback and interoception in feelings-of- knowing					N
The role of interoception in addiction: A critical review				N (not systematic review)
The role of interoception and alliesthesia in addiction				N (not systematic review)
Salvinorin-A Induces Intense Dissociative Effects, Blocking External Sensory Perception and Modulating Interoception and Sense of Body Ownership in Humans			Psych/physiology	Y	Y	N	N	Y
Rumination and interoceptive accuracy predict the occurrence of the thermal grill illusion of pain			Psych/physiology	Y	N
A scoping review of suicidality and alexithymia: The need to consider interoception			Psych/physiology/med	Y	Y	N	N	Y
Self-control and its relation to emotions and psychobiology: evidence from a Day Reconstruction Method study			Psych/physiology	Y	Y	N	N	Y
The Structure of Emotion Evidence From Neuroimaging Studies				N (not systematic review)
Self-reported interoceptive deficits in eating disorders: A meta-analysis of studies using the eating disorder inventory			Psych/physiology/med	Y	Y	N	N	Y
Self-control is linked to interoceptive inference: Craving regulation and the prediction of aversive interoceptive states induced with inspiratory breathing load			Psych/physiology/med	Y	Y	Y	N	Y
Self-exposure therapy for panic disorder with agoraphobia			Psych/med	Y	Y	N	N	Y
Self-Reports of Interoceptive Responses During Stress and Drug Cue-Related Experiences in Cocaine- and Alcohol-Dependent Individuals	Uses a scene construction questionnaire (SCQ) that includes an emotional and physiological response checklist with people with drug and alcohol dependence.		Psych/med	Y	Y	Y	Y	Y		N	N	N	Y	Y	Y	Y	Y
Self-reported interoceptive awareness in primary care patients with past or current low back pain	MAIA and pain, links with emotion		Psych/med	Y	Y	N	N	Y
Sense it and use it: interoceptive accuracy and sensibility in suicide ideators			Psych/med	Y	Y	N	N	Y
Show me how you walk and I tell you how you feel — A functional near-infrared spectroscopy study on emotion perception based on human gait			Psych/physiology	Y	Y	N	N	Y
Sleep and the heart: Interoceptive differences linked to poor experiential sleep quality in anxiety and depression			Psych/physiology	Y	Y	N	N	Y
Social phobic interoception: effects of bodily information on anxiety, beliefs and self-processing			Psych/physiology/med	Y	Y	N	N	Y
The Specificity of the Link Between Alexithymia, Interoception, and Imitation			Psych/med	Y	Y	N	N	Y
Subjective, physiological, and behavioural responses towards evaluatively conditioned stimuli	IAPS images, measuring pupil dilation		Psych/physiology	Y	Y	N	N	Y
Unpacking the depersonalization syndrome: an exploratory factor analysis on the Cambridge Depersonalization Scale			Psych/physiology/med	Y	Y	N	N	Y
The unique and conditional effects of interoceptive exposure in the treatment of anxiety: A functional analysis			Psych/med	Y	Y	N	N	Y
Upright posture improves affect and fatigue in people with depressive symptoms			Psych/med	Y	Y	N	N	Y
When interoception helps to overcome negative feelings caused by social exclusion			Psych	Y	Y	N	N	Y
When the Mind Forms Fear: Embodied Fear Knowledge Potentiates Bodily Reactions to Fearful Stimuli	Using IAPS as stimuli, measured electrodermal activity and the startle response (i.e., orbicularis oculi activity) as indicators of fearful responding. Did not find a subjective experience of fear.		Psych/physiology	Y	Y	Y	N	Y		N	N	N	Y	Y	Y	Y	Y
Additional gut sift (expedited process)
Randomized Pilot of an Anxiety Sensitivity-Based Intervention for Individuals in a Substance Use Day Program			Psych/med	Y	Y	N	N	Y
Self-regulation evaluation of therapeutic yoga and walking for patients with irritable bowel syndrome: a pilot study			Psych/med	Y	Y	N	N	Y
Randomised clinical trial: symptoms of the irritable bowel syndrome are improved by a psycho-education group intervention			Psych/med	Y	Y	N	N	Y
Yoga for Teens With Irritable Bowel Syndrome Results From a Mixed-Methods Pilot Study			Psych/med	Y	Y	N	N	Y
Mindfulness-based cognitive therapy for irritable bowel syn- drome: Reducing symptoms and increasing quality of life	[Abstract only; conference]
Mindfulness Meditation Has Long-Term Therapeutic Benefits in Women With Irritable Bowel Syndrome (IBS): Follow-Up Results From a Randomized Controlled Trial	[Abstract only; conference]
Mindfulness-based touch therapy and mindfulness practice in persons with moderate depression			Psych/med	Y	Y	N	N	Y
Yoga for youth with inflammatory bowel disease: a pilot feasibility study			Psych/med	Y	Y	N	N	Y
Therapeutic Impact of Mindfulness Meditation on Irritable Bowel Syndrome (IBS): Results of a Randomized Controlled Trial	[Abstract only; conference]
Mind-body medicine and irritable bowel syndrome: a randomized control trial using stress reduction and resiliency training	[Abstract only; conference]
Visceral sensation and emotion: a study using hypnosis	Anger and happiness induced by hypnosis, followed by rectal balloon inflation, pulse rate and respiration rate were measured.		Psych/physiology/medic	Y	Y	Y	N	Y		Y	N	Y	Y	Y	Y	Y	Y
A preliminary investigation into psychophysiological effects of threatening a perceptually embodied rubber hand in healthy human participants	A syringe need was used to threaten a rubber hand, with skin conductance response measured		Psych/physiology	Y	Y	Y	N	Y		N	Y	N	Y	Y	Y	Y	Y
Interoception across Modalities: On the Relationship between Cardiac Awareness and the Sensitivity for Gastric Functions			Psych/physiology	Y	N
A multidimensional model of psychobiological interactions in functional dyspepsia: a structural equation modelling approach					N
Does a brief state mindfulness induction moderate disgust-driven social avoidance and decision-making? An experimental investigation			Psych	Y	Y	N	N	Y
AN ELECTROMYOGRAPHIC STUDY OF DEPRESSED PATIENTS	Using EMG as a measure of stress from mental arithmetic task		Psych/physiology/medic	Y	Y	Y	N	Y		N	N	N	Y	Y	Y	Y	Y
Interoceptive hypersensitivity and interoceptive exposure in patients with panic disorder: specificity and effectiveness	[Duplicate]
Disgust as Embodied Moral Judgment			Psych	Y	Y	N	N	Y
Patients With Irritable Bowel Syndrome Have Altered Emotional Modulation of Neural Responses to Visceral Stimuli			Psych/physiology	Y	Y	N	N	Y
Self-Reports of Interoceptive Responses During Stress and Drug Cue-Related Experiences in Cocaine- and Alcohol-Dependent Individuals	[Duplicate]
Interoceptive hypersensitivity as prognostic factor among patients with panic disorder who have received cognitive behavioral therapy	[Duplicate]
A cognitive-behavioral treatment for irritable bowel syndrome using interoceptive exposure to visceral sensations	[Duplicate]
Therapeutic mechanisms of a mindfulness-based treatment for IBS: effects on visceral sensitivity, catastrophizing, and affective processing of pain sensations	Effects of mindfulness on IBS pain.		Psych/medic	Y	Y	N	N	Y
Neurokinin-1-receptor antagonism decreases anxiety and emotional arousal circuit response to noxious visceral distension in women with irritable bowel syndrome: a pilot study			Psych/medic/physiology	Y	Y	N	N	Y
Symptom-specific associations between low cortisol responses and functional somatic symptoms: The TRAILS study	Measuring cortisol levels directly after stress tests.		Psych/physiology	Y	Y	N	N	Y
Visceral sensitivity as a mediator of outcome in the treatment of irritable bowel syndrome	IE effect on bowel symptom composite score.		Psych/medic/physiology	Y	Y	Y	N	Y		Y	N	Y	Y	Y	Y	Y	Y
Influence of Interoceptive Fear Learning on Visceral Perception	[Duplicate]
Learned Fear of Gastrointestinal Sensations in Healthy Adults	Applied painful stimulus (oesophageal) with startle probe/eyeblink response and GSR.		Psych/physiology	Y	Y	Y	N	Y		Y	N	Y	Y	Y	Y	Y	Y
Face-to-Face Cognitive-Behavioral Therapy for Irritable Bowel Syndrome: The Effects on Gastrointestinal and Psychiatric Symptoms	CBT with an IE component used to treat IBS, with self-report measures of GI and visceral symptoms.		Psych/physiology/med	Y	Y	Y	N	Y		N	N	N	Y	Y	Y	Y	Y
Inducing Somatic Symptoms in Functional Syndrome Patients: Effects of Manipulating State Negative Affect	Using negative images to induce emotions in FS patients, measuring by self-report: tight feeling in the chest, heart pounding, stomachache, headache, fatigue, difficulty breathing, faster heart rate, nausea, dizziness, and muscle ache. Heart rate, skin conductance levels, and fractional end-tidal CO2 were all measured throughout.		Psych/physiology/med	Y	Y	Y	N	Y		Y	Y	Y	Y	Y	Y	Y	Y
How Does Exposure Therapy Work? A Comparison Between Generic and Gastrointestinal Anxiety–Specific Mediators in a Dismantling Study of Exposure Therapy for Irritable Bowel Syndrome	The effect of IE on several GI self-report measurements		Psych/physiology/med	Y	Y	Y	N	Y		Y	Y	Y	Y	Y	Y	Y	Y
Somatic complaints in children and adolescents with social anxiety disorder			Psych/med	Y	Y	N	N	Y
A Randomized Clinical Trial of Mindfulness-Based Cognitive Therapy for Women With Irritable Bowel Syndrome—Effects and Mechanisms	Effects of mindfulness on IBS .		Psych/med	Y	Y	N	N	Y
Mindfulness Training Reduces the Severity of Irritable Bowel Syndrome in Women			Psych/med	Y	Y	N	N	Y
Internet-Delivered Exposure-Based Treatment vs. Stress Management for Irritable Bowel Syndrome: A Randomized Trial.	[Full text unavailable]
REFERNCE LISTS added (FOR INCLUSION ONLY IN BORDERLINE OR CORE) expedited
Bodily maps of emotions	Images, films, stories used to induce emotions with participants indicating on body maps where they felt these.		Psych	Y	Y	Y	Y	Y		N	N	N	Y	Y	Y	Y	Y
Altered visceral perceptual and neuroendocrine response in patients with irritable bowel syndrome during mental stress	Stress tests (a Stroop and mental arithmetic test) were used to induce emotion, measured by HR, whilst distension was undertaken, in IBS patients.		Psych/physiology/medic	Y	Y	Y	N	Y		Y	N	Y	Y	Y	Y	Y	Y
The Tie That Binds? Coherence Among Emotion Experience, Behavior, and Physiology	Response coherence between different systems, involving emotional film stimuli and measurement of heart, skin conductance and somatic activity (i.e. body movement)		Psych/physiology	Y	Y	Y	N	Y		Y	Y	Y	Y	Y	Y	Y	Y
Autonomic nervous system activity in emotion: a review	Review of ANS activity following emotional stimuli for the cardiac, respiratory systems, and skin conductance.		Psych/physiology	Y	Y	Y	N	Y
The psychophysiology of mixed states	As related paper		Psych/physiology	Y	Y	Y	N	Y		N	Y	N	Y	Y	Y	Y	Y
Looking at pictures: Affective, facial, visceral, and behavorial reactions	Whether viewing emotional images producd patterns of physiological activity, recording eyeblink response, heart rate, skin conductance, for each emotion type, valence and arousal.		Psych/physiology	Y	Y	Y	N	Y		Y	N	Y	Y	Y	Y	Y	Y
Watching emotional movies: affective reactions and gender differences	Using pleasant, unpleasant, high arousal films, measured heart rate, respiratory sinus arrhythmia,, skin conductance, EMG		Psych/physiology	Y	Y	Y	N	Y		N	N	N	Y	Y	Y	Y	Y
Affective reactions to briefly presented pictures	Using emotional images with acoustic startle probe, measured eyeblink response (EMG), heart rate and skin conductance		Psych/physiology	Y	Y	Y	N	Y		N	N	N	Y	Y	Y	Y	Y
Both predator and prey: emotional arousal in threat and reward	Threat and opportunity stimuli (images) presented, with physiological responses measured: heart rate, skin conductance, probe startle reflex (EMG)		Psych/physiology	Y	Y	Y	N	Y		N	N	N	Y	Y	Y	Y	Y
Bodily maps of emotions across child development	Used body maps (a paper and pencil version of emBODY) in response to emotion words in children (i.e. memories of feeling each emotion type).		Psych	Y	Y	Y	Y	Y		N	N (based on their own earlier study)	N	Y	Y	Y	Y	Y
2nd round of reference checks of above
Psychophysiology response patterns to positive and negative film stimuli	The effects of emotional films on HR, respiration rate, skin conductance and reports of bodily sensations		Psych/physio/medic	Y	Y	Y	Y	Y		Y	N	Y	Y	Y	Y	Y	Y
The physiological differentiation between fear and anger in humans	Used electric shock as fear stimulus, measuring HR, respiration, skin conductance, body temperature		Psych/physio	Y	Y	Y	N	Y		N	N	N	Y	Y	Y	Y	Y
Emotion and Motivation I: Defensive and Appetitive Reactions in Picture Processing	IAPS used as emotional stimuli, with startle probe used in half of trials, measuring heart rate, skin conductance, activity over the facial corrugator, zygomatic, and orbicularis oculi muscles		Psych/physio	Y	Y	Y	N	Y		N	N	N	Y	Y	Y	Y	Y
Speech anxiety and rapid emotional reactions to angry and happy facial expressions	Used facial affect images, measuring SCR, EMG and HR		Psych/physio	Y	Y	Y	N	Y		N	N	N	Y	Y	Y	Y	Y
Autonomic, neuroendocrine, and subjective responses to emotion-inducing film stimuli	Use of emotional film stimuli, heart rate and skin conductance, plus self-reported body sensations/locations		Psych/physio	Y	Y	Y	Y	Y		N	N	N	N	Y	Y	Y	Y
Autonomic, Subjective, and Expressive Responses to Emotional Films in Older and Younger Chinese Americans and European Americans	Emotional films as stimuli, measured SCL, heart activity, finger temperature, and respiratory activity (time between inspirations).		Psych/physio	Y	Y	Y	N	Y		N	N	Y	Y	Y	Y	Y	Y
Differentiation of Fear, Anger, and Joy	Real life emotional stimulus in lab, measuring heart activity, GSR and respiration rate		Psych/physio	Y	Y	Y	N	Y		N	N	N	N	Y	Y	Y	Y
Psychophysiological responses as indices of affective dimensions	Used emotional sentences as stimuli, measured SCR, eyeblink (EMG) with startle probe, and HR		Psych/physio	Y	Y	Y	N	Y		N	N	N	N	Y	Y	Y	Y
Gastric myoelectrical activity as an index of emotional arousal	Used film clips, measuring HR, SCR and EGG (electrograstrogram)		Psych/physio	Y	Y	Y	N	Y		N	N	N	Y	Y	Y	Y	Y
The role of ethnicity, gender, emotional content, and contextual differences in physiological, expressive, and self-reported emotional responses to imagery	Imagined scenarios, measurements of SCL, heart activity, EMG		Psych/physio	Y	Y	Y	N	Y		N	N	N	Y	Y	Y	Y	Y
Autonomic Responses to Affective Visual Stimuli	Emotional pictures used, measuring cardiac, respiratory and SCR.		Psych/physio	Y	Y	Y	N	Y		N	N	N	Y	Y	Y	Y	Y
Bradygastric Activity of the Stomach Predicts Disgust Sensitivity and Perceived Disgust Intensity	Emotional pictures used, measuring cardiac, EGG (electrogastrogram) and SCR.		Psych/physio	Y	Y	Y	N	Y		N	N	N	Y	Y	Y	Y	Y
Facial, Autonomic, and Subjective Components of Emotion: The Facial Feedback Hypothesis Versus the Externalizer-Internalizer Distinction	Used emotional films, measuring heart activity, SCR, and rating facial expressions.		Psych/physio	Y	Y	Y	N	Y		Y	N	Y	Y	Y	Y	Y	Y
Autonomic specificity of basic emotions: Evidence from pattern classification and cluster analysis	Music and film clips used, measuring cardiac, respiratory systems and SCR.		Psych/physio	Y	Y	Y	N	Y		N	N	N	Y	Y	Y	Y	Y
AUTONOMIC RESPONSES TO AFFECTIVE VISUAL STIMULATION	Images shown, measuring cardiac, respiratory, eye movements and SCR		Psych/physio	Y	Y	Y	N	Y		N	N	N	Y	Y	Y	Y	Y
Autonomic Reactivity During Viewing of an Unpleasant Film	Used films, measuring cardiac, RSA, and EGG measurement (electrograstrogram)		Psych/physio	Y	Y	Y	N	Y		N	N	N	Y	Y	Y	Y	Y
Cardiovascular, Electrodermal, and Respiratory Response Patterns to Fear- And Sadness-Inducing Films	Used films, measuring cardiac, respiratory and skin responses, plus facial movements		Psych/physio	Y	Y	Y	N	Y		Y	N	Y	Y	Y	Y	Y	Y
Individual Differences in Fear and Autonomic Reactions to Affective Stimulation	Used images, measuring heart activity, skin conductance, respiratory changes and eye movements		Psych/physio	Y	Y	Y	N	Y		Y	N	Y	Y	Y	Y	Y	Y
Third reference list checks
Facial and autonomic manifestations of the dimensional structure of emotion	Emotional images, measuring HR, SCR and externally rated facial expressiveness.		Psych/physio	Y	Y	Y	N	Y		N	N	N	Y	Y	Y	Y	Y
THE RELATIONSHIP BETWEEN PSYCHOLOGICAL AND PHYSIOLOGICAL RESPONSE TO STRESS.	Emotional images, measuring HR, SCR and respiration.		Psych/physio	Y	Y	Y	N	Y		N	N	N	Y	Y	Y	Y	Y
Emotional Imagery: Conceptual Structure and Pattern of Somato‐Visceral Response	Emotional images used, measuring heart, respiratory, SCR and eye movements.		Psych/physio	Y	Y	Y	N	Y		Y	N	Y	Y	Y	Y	Y	Y
Self-reported and Actual Physiological Responses in Social Phobia	During stressful situations, heart rate, skin conductance, and face and neck temperatures were recorded, along with self-report for within 3 categories relevant to social phobia (racing heart, sweaty hands and body heat).		Psych/physio/medic	Y	Y	Y	N	Y		N	N	Y	Y	Y	Y	Y	Y
Assessing differential autonomic patterns in emotions	The film "Bambi" used, measuring skin resistance; gastric motility; respiration rate; heart rate; eyeblink rate and finger pulse volume		Psych/physio	Y	Y	Y	N	Y		N	N	N	Y	Y	Y	Y	Y
Expressive tendencies and physiological response to stress	Stressful films, measuring heart rate, respiration rate, skin conductance, and facial expressions		Psych/physio	Y	Y	Y	N	Y		N	N	Y	Y	Y	Y	Y	Y
AN EXPLORATION OF SOMATIC RESPONSE PATTERNS: STIMULUS AND SEX DIFFERENCES	A range of image types (pleasant and unpleasant) used, measuring heart activity, respiratory and GSR		Psych/physio	Y	Y	Y	N	Y		N	N	N	Y	Y	Y	Y	Y
Psychophysiological response specificities: A replication over a 12-month period	Several stressful tasks, measuring cardiovascular activity, SCR, respiratory activity, eyeblink		Psych/physio	Y	Y	Y	N	Y		Y	N	Y	Y	Y	Y	Y	Y
Effects of picture content and intensity on affective physiological response	Emotional pictures used, measuring cardiac, respiratory, facial movements, SCR.		Psych/physio	Y	Y	Y	N	Y		N	Y	N	Y	Y	Y	Y	Y
Fear Behavior, Fear Imagery, and the Psychophysiology of Emotion: The Problem of Affective Response Integration	Stress tasks and images used, measuring heart activity, respiratory activity, SCR, facial movements		Psych/physio	Y	Y	Y	N	Y		Y	N	Y	Y	Y	Y	Y	Y
The autonomic differentiation of emotions revisited: convergent and discriminant validation	Tasks and imagery used, measuring self-report (limited number), facial movements, somatic movements, heart rate, respiration rate, SCR and body temperature		Psych/physio	Y	Y	Y	N	Y		N	N	N	Y	Y	Y	Y	Y
Core text searches
Amiloride-sensitive cation channel 2 genotype affects the response to a carbon dioxide panic challenge	CO2 inhalation as sole stimulus in studies of panic disorder		Psych/physio/medic	Y	Y	Y	N			N	N	Y	Y	Y	Y	Y	Y
Behavioral arousal in response to stress and drug cue in alcohol and cocaine addicted individuals versus healthy controls	Used "scripts" using the Scene Construction Questionnaire, which were played to them in a laboratory setting. One script was "stressful", another related to drug/alcohol addiction and the third was a neutral control. Used the "Behavioural Arousal Scale" and self-report to measure outcomes.		Psych/medic	Y	Y	Y	N	Y		N	N	Y	Y	Y	Y	Y	Y
Dissociation between Emotional Remapping of Fear and Disgust in Alexithymia	Viewing images of other faces whilst detecting stimuli on participants' own faces in a study of alexityhmia. Measured the heart (Schandry) and used the Body Perceptions Questionnaire.		Psych/physio/med	Y	Y	Y	N	Y		N	Y	Y	Y	Y	Y	Y	Y
Simulator based rehabilitation in refractory dizziness	An emotion outcome, but a study of vertigo				N
Genetic moderation of CO2-induced fear by 5-HTTLPR genotype	The effect of CO2 on panic (i.e. confound)
Effects of Adrenal Sensitivity, Stress- and Cue-Induced Craving, and Anxiety on Subsequent Alcohol Relapse and Treatment	Used stressful "scrips" using the Scene Construction Questionnaire, which were played to them in a laboratory setting. Outcome meassure included cortisol, alcohol craving and subjective reports that did not include body locations/symptoms.		Psych/physio/med	Y	Y	N	N	Y		Y	N	Y	Y	Y	Y	Y	Y
Gender Differences in Response to Emotional Stress: An Assessment Across Subjective, Behavioral, and Physiological Domains and Relations to Alcohol Craving	Used "scripts" using the Scene Construction Questionnaire, which were played to them in a laboratory setting. One script was "stressful", another related to drug/alcohol addiction and the third was a neutral control. Used the "Behavioural Observation Scale" , blood pressure,		Psych/physio/med	Y	Y	Y	N	Y		N	N	Y	Y	Y	Y	Y	Y
Disrupted Ventromedial Prefrontal Function, Alcohol Craving, and Subsequent Relapse Risk	Used "scripts" using the Scene Construction Questionnaire, measuring brain activity via fMRI		Psych/physio/med	Y	N
Echoing the emotions of others: empathy is related to how adults and children map emotion onto the body	Using films and music as stimuli, measuring self-reported sensations for self and other in adults and children on body maps.		Psych	Y	Y	Y	Y	Y		N	Y	N	Y	Y	Y	Y	Y
Bodily sensations in social scenarios: Where in the body?	Using written statements to create an emotional social scenario response, measuring self-reported sensations using body maps		Psych	Y	Y	Y	Y	Y		N	Y	Y	Y	Y	Y	Y	Y
Bodily Maps of Emotions Are Culturally Universal	Using written emotion words, participants from across 105 countries measuring self-reported sensations using body maps		Psych	Y	Y	Y	Y	Y		N	N	Y	Y	Y	Y	Y	Y
Role of interoceptive accuracy in topographical changes in emotion-induced bodily sensations	GIF images and facial images were used (each facial expressed presented for 4 seconds), measuring self-reported sensations using body maps.		Psych	Y	Y	Y	Y	Y		N	Y	N	Y	Y	Y	Y	Y

## Sheet: Background texts
Source title	Authors	Full reference	Date	Description of paper	Emotional stimulus/stimuli (cannot be only a tactile stimulus, e.g. interoceptive threat etc. to avoid confounding)	Body location(s) measured (cannot be same location as its only stimulus, or linked locations e.g. heart and respiratory via RSA)	Self-report tool details	Subject area (psych; medic/physiol)?	Empirical or systematic review/meta-analysis of empirical?	Investigates embodied emotion?	(i) Explicit emotional stimulus used to (ii) elicit emotional response in a (potentially felt) bodily location, which is (iii) a target of measurement	Specifically looks for (comprehensively/open ended) where emotional feeling manifests in the body, as outcome measure?	English language?	Quality	Random allocation, matching or post hoc stats?	Power and sampling okay?	=>1 control/cocomparator?	Clear sampling criteria?	Clear description of intervention/experiment?	Clear study objectives?	Clear reporting of analyses?	Clear outcomes?
Stressful Gaming, Interoceptive Awareness, and Emotion Regulation Tendencies: A Novel Approach	Lobel, A., Granic, I., & Engels, R. C.	Lobel, A., Granic, I., & Engels, R. C. (2014). Stressful gaming, interoceptive awareness, and emotion regulation tendencies: A novel approach. Cyberpsychology, Behavior, and Social Networking, 17(4), 222-227.	2014	Investigates stress responses during computer game play, measured by heart rate.	Computer games	Heart		Psych/physiology	Empirical	Y	Y	N	Y		N	No reporting	N	Y	Y	Y		Y
Self-Representation in Mediated Environments: The Experience of Emotions Modulated by Auditory-Vibrotactile Heartbeat	Tajadura-Jiménez, A., Väljamäe, A., & Västfjäll, D.	Tajadura-Jiménez, A., Väljamäe, A., & Västfjäll, D. (2008). Self-representation in mediated environments: the experience of emotions modulated by auditory-vibrotactile heartbeat. CyberPsychology & Behavior, 11(1), 33-38.	2008	The impact of sound (heart beat sounds) and IAPS on physiology (heart beat) and emotional experience	Heart beat sounds; images	Heart		Psych/physiology	Empirical	Y	Y	N	Y		N	No reporting	N	Y	Y	Y		Y
Noncontact measurement of emotional and physiological changes in heart rate from a webcam	Madan, C. R., Harrison, T., & Mathewson, K. E.	Madan, C. R., Harrison, T., & Mathewson, K. E. (2018). Noncontact measurement of emotional and physiological changes in heart rate from a webcam. Psychophysiology, 55(4), e13005.	2018	A study of non-contact forms of heart rate measurement in emotion research.	Images	Heart		Psych/physiology	Empirical	Y	Y	N	Y		N	Y (refer to basing sample size on pilot study, although no calculations provided)	N	Y	Y	Y		Y
Categorical interoception and the role of threat	Zacharioudakis, N., Vlemincx, E., & Van den Bergh, O.	Zacharioudakis, N., Vlemincx, E., & Van den Bergh, O. (2020). Categorical interoception and the role of threat. International Journal of Psychophysiology, 148, 25-34.	2020	Measured respiratory resistance as a potential emotional stimulus	Resistive respiratory load	Self-report: respiratory	No immediate stimulus-response	Psych/physiology	Y	Y	Y	N
Self-control is linked to interoceptive inference: Craving regulation and the prediction of aversive interoceptive states induced with inspiratory breathing load	Kruschwitz, J. D., Kausch, A., Brovkin, A., Keshmirian, A., Paulus, M. P., Goschke, T., & Walter, H.	Kruschwitz, J. D., Kausch, A., Brovkin, A., Keshmirian, A., Paulus, M. P., Goschke, T., & Walter, H. (2019). Self-control is linked to interoceptive inference: Craving regulation and the prediction of aversive interoceptive states induced with inspiratory breathing load. Cognition, 193, 104028.	2019	Inspiratory resistance, followed by self-report responses to that resistance	Resistive respiratory load	Self-report: respiratory	No immediate stimulus-response	Psych/physiology	Y	Y	Y	N				N
The Impact of Unpredictability on Dyspnea Perception, Anxiety and Interoceptive Error Processing	Tan, Y., Van den Bergh, O., Jiang, Q., & Von Leupoldt, A.	Tan, Y., Van den Bergh, O., Jiang, Q., & Von Leupoldt, A. (2019). The impact of unpredictability on dyspnea perception, anxiety and interoceptive error processing. Frontiers in physiology, 10, 535.	2019	The impact of respiratory occlusion in one of two conditions (predictable or non-predictable occlusions) using a startle probe, measuring dyspnea and anxiety ratings. Interoceptive outcome measured by EEG.	Resistive respiratory load; startle probe	Self-report: respiratory	No immediate stimulus-response	Psych/medic/physiology	Y	Y	Y	N				N
Modulation of the blink reflex and P3 component of the startle response during an interoceptive challenge	Alius, M. G., Pané‐Farré, C. A., Löw, A., & Hamm, A. O.	Alius, M. G., Pané‐Farré, C. A., Löw, A., & Hamm, A. O. (2015). Modulation of the blink reflex and P 3 component of the startle response during an interoceptive challenge. Psychophysiology, 52(1), 140-148.	2015	Using respiratory stress as the 'interoceptive challenge', this study investigated startle responses under several conditions.	Resistive respiratory load; startle probe	Respiratory; eye(blink)/face		Psych/physiology	Empirical	Y (given that startle probe was used)	Y (given that startle probe was used)	N	Y		N	No reporting	N	Y	Y	Y		Y
Learning to fear suffocation: A new paradigm for interoceptive fear conditioning	Pappens, M., Smets, E., Vansteenwegen, D., Van Den Bergh, O., & Van Diest, I. (2012).	Pappens, M., Smets, E., Vansteenwegen, D., Van Den Bergh, O., & Van Diest, I. (2012). Learning to fear suffocation: a new paradigm for interoceptive fear conditioning. Psychophysiology, 49(6), 821-828.	2012	A study of conditioned fear responses from respiratory restriction, measured by startle probe , skin conductance and self-report	Resistive respiratory load; startle probe	Skin; eye(blink)		Psych/physiology	Empirical	Y	Y	N	Y		Y	N	Y	Y	Y	Y		Y
Interoceptive Cardiac Expectations to Emotional Stimuli Predict Visual Perception	Marshall, A. C., Gentsch, A., & Schütz-Bosbach, S.	Marshall, A. C., Gentsch, A., & Schütz-Bosbach, S. (2019, July 1). Interoceptive Cardiac Expectations to Emotional Stimuli Predict Visual Perception. Emotion. Advance online publication. http://dx.doi.org/10.1037/emo0000631	2019	Using emotional faces as stimuli (NIMSTIM), along with a visual detection task, this study investigated interoceptive sensitivity, using ECG and EEG.	Facial images	Heart		Psych/physiology	Empirical	Y	Y	N	Y		N	Y	N	Y	Y	Y	Y	Y
Interoceptive Awareness as a Moderator of Affective Responses to Social Exclusion	Werner, N. S., Kerschreiter, R., Kindermann, N. K., & Duschek, S.	Werner, N. S., Kerschreiter, R., Kindermann, N. K., & Duschek, S. (2013). Interoceptive awareness as a moderator of affective responses to social exclusion. Journal of Psychophysiology.	2013	Comparing those with high or low interoceptive awareness (assessed by the Schandry) on affective responses to provoked social exclusion. ECG and skin conductance meaures taken.	Social exclusion situation	Skin; heart		Psych/physiology	Empirical	Y	Y	N	Y		Y	N	Y	Y	Y	Y	Y	Y
Influence of Interoceptive Fear Learning on Visceral Perception	Zaman, J., Weltens, N., Ly, H. G., Struyf, D., Vlaeyen, J. W., Van den Bergh, O., ... & Van Diest, I.	Zaman, J., Weltens, N., Ly, H. G., Struyf, D., Vlaeyen, J. W., Van den Bergh, O., ... & Van Diest, I. (2016). Influence of interoceptive fear learning on visceral perception. Psychosomatic medicine, 78(2), 248-258.	2016	Conditioning fear from visceral pressure combined with pain stimulus. Tested fear response using a startle probe with EMG response.Used "visceral sensitivity index" although not clearly to measure sensitivity after the emotional stimuli	Conditioned visceral pressure (oesophageal balloon inflation); startle probe	Eye(blink)/face		Psych/physiology	Empirical	Y	Y (given that startle probe was used)	N	Y		Y	N	Y	Y	Y	Y	Y	Y
High Psychopathic Trait Females Exhibit Reduced Startle Potentiation and Increased P3 Amplitude	Anderson, N. E., Stanford, M. S., Wan, L., & Young, K. A.	Anderson, N. E., Stanford, M. S., Wan, L., & Young, K. A. (2011). High psychopathic trait females exhibit reduced startle potentiation and increased P3 amplitude. Behavioral sciences & the law, 29(5), 649-666.	2011	Investigating startle blink responses (measured by EMG) during affective picture viewing in psychopaths, and ERP.	Images	Eye(blink)/face		Psych/physiology	Empirical	Y	Y	N	Y		N	N	Y	Y	Y	Y	Y	Y
Face the Noise: Embodied Responses to Nonverbal Vocalizations of Discrete Emotions	Hawk, S. T., Fischer, A. H., & Van Kleef, G. A.	Hawk, S. T., Fischer, A. H., & Van Kleef, G. A. (2012). Face the noise: Embodied responses to nonverbal vocalizations of discrete emotions. Journal of personality and social psychology, 102(4), 796.	2012	Using emotional sounds (hums, grunts etc.) as stimuli, facial responses of participants were measured.	Sounds	Eye(blink)/face		Psych/physiology	Empirical	Y	Y	N	Y		N	N	N	Y	Y	Y	Y	Y
Dysregulated coherence of subjective and cardiac emotional activation in adolescents with internalizing and externalizing problems	Hastings, P. D., Nuselovici, J. N., Klimes‐Dougan, B., Kendziora, K. T., Usher, B. A., Ho, M. H. R., & Zahn‐Waxler, C.	Hastings, P. D., Nuselovici, J. N., Klimes‐Dougan, B., Kendziora, K. T., Usher, B. A., Ho, M. H. R., & Zahn‐Waxler, C. (2009). Dysregulated coherence of subjective and cardiac emotional activation in adolescents with internalizing and externalizing problems. Journal of Child Psychology and Psychiatry, 50(11), 1348-1356.	2009	Investigated coherence between subjective and physiological (heart rate) measurements, using emotional films as stimuli and taking ECG recordings.	Films	Heart		Psych/physiology	Y	Y	Y	N	Y		N	N	N	Y	Y	Y	Y	Y
Do Slumped and Upright Postures Affect Stress Responses? A Randomized Trial	Nair, S., Sagar, M., Sollers III, J., Consedine, N., & Broadbent, E.	Nair, S., Sagar, M., Sollers III, J., Consedine, N., & Broadbent, E. (2015). Do slumped and upright postures affect stress responses? A randomized trial. Health Psychology, 34(6), 632.	2015	Using a stress test as an emotional stimulus to create anxiety and physiological responses (cardiovascular), with upright posture as moderator	Stress task	Heart		Psych/physiology	Empirical	Y	Y	N	Y		Y	Y	Y	Y	Y	Y	Y	Y
Degree of extraversion and physiological responses to physical pain and sadness	Park, M. S., Lee, K. H., Sohn, S., Eom, J. S., & Sohn, J. H.	Park, M. S., Lee, K. H., Sohn, S., Eom, J. S., & Sohn, J. H. (2014). Degree of extraversion and physiological responses to physical pain and sadness. Scandinavian journal of psychology, 55(5), 483-488.	2014	Involves sadness stimulus (a video clip) and measurement of physiological responses (heart rate, and blood volume pulse , and parasympathetic activity by assessing respiratory sinus arrhythmia), in comparisons of introversion and extraversion	Films	Heart; RSA		Psych/physiology	Empirical	Y	Y	N	Y		N	N	N	Y	Y	Y	Y	Y
Defensive activation to (un)predictable interoceptive threat: The NPU respiratory threat test (NPUr)	Schroijen, M., Fantoni, S., Rivera, C., Vervliet, B., Schruers, K., Van den Bergh, O., & Van Diest, I.	Schroijen, M., Fantoni, S., Rivera, C., Vervliet, B., Schruers, K., Van den Bergh, O., & Van Diest, I. (2016). Defensive activation to (un) predictable interoceptive threat: The NPU respiratory threat test (NPUr). Psychophysiology, 53(6), 905-913.	2016	To investigate the effect of interoceptive (respiratory) threat on fear and anxiety related startle potentiation measured by EMG.	Resistive respiratory load; startle probe	Eye(blink)/face		Psych/physiology	Empirical	Y	Y	N	Y		N	N	N	Y	Y	Y	Y	Y
Associations between the perception of dyspnea, pain, and negative affect	Schön, D., Dahme, B., & Leupoldt, A. V.	Schön, D., Dahme, B., & Leupoldt, A. V. (2008). Associations between the perception of dyspnea, pain, and negative affect. Psychophysiology, 45(6), 1064-1067.	2008	Used the cold pressor task, inspiratory resistive load, IAPS images, with breathing rate, heart rate and perceived dyspnea measured	Resistive respiratory load; cold pressor task; images	(Respiratory) ; heart		Psych/physiology/medic	Empirical	Y	Y	N	Y		N	Y	N	Y	Y	Y	Y	Y
On the embodiment of emotion regulation: interoceptive awareness facilitates reappraisal	Füstös, J., Gramann, K., Herbert, B. M., & Pollatos, O.	Füstös, J., Gramann, K., Herbert, B. M., & Pollatos, O. (2013). On the embodiment of emotion regulation: interoceptive awareness facilitates reappraisal. Social cognitive and affective neuroscience, 8(8), 911-917.	2013	Investigated whether interoceptive awareness (measured by Schandry) helps to improve emotion regulation for negative stimuli (IAPS), using self-report/subjective measures (SAM) and physiological measures (EEG,ECG).	Images	Heart		Psych/physiology	Empirical	Y	Y	N	Y		N	N	N	Y	Y	Y	Y	Y
Disconnected – Impaired Interoceptive Accuracy and Its Association to Self-Perception and Cardiac Vagal Tone in Patients With Dissociative Disorder	Schäflein, E., Sattel, H. C., Pollatos, O., & Sack, M.	Schäflein, E., Sattel, H. C., Pollatos, O., & Sack, M. (2018). Disconnected–impaired interoceptive accuracy and its association with self-perception and cardiac vagal tone in patients with dissociative disorder. Frontiers in psychology, 9, 897.	2018	Comparing interoceptive accuracy (Schandry task performance) between people with dissociative disorder and healthy controls, and links between cardiac vagal tone (from HRV) and interoceptive accuracy. They also measured sensibility using the MAIA. A facial mirror confrontation task was used	Own facial reflection	Heart		Psych/physiology/medic	Empirical	Y	Y	N	Y		Y	N	Y	Y	Y	Y	Y	Y
Cardiac interoceptive learning is modulated by emotional valence perceived from facial expressions	Marshall, A. C., Gentsch, A., Schröder, L., & Schütz-Bosbach, S.	Marshall, A. C., Gentsch, A., Schröder, L., & Schütz-Bosbach, S. (2018). Cardiac interoceptive learning is modulated by emotional valence perceived from facial expressions. Social cognitive and affective neuroscience, 13(7), 677-686.	2018	Measured heartbeat evoked potentials and visual evoked potentials as markers of interoception in response to emotional face stimuli	Facial images	Heart		Psych/physiology	Empirical	Y	Y	N	Y		N	Y	N	Y	Y	Y	Y	Y
Cardiovascular patterns associated with appetitive and defensive activation during affective picture viewing	Gomez, P., & Danuser, B.	Gomez, P., & Danuser, B. (2010). Cardiovascular patterns associated with appetitive and defensive activation during affective picture viewing. Psychophysiology, 47(3), 540-549.	2010	Viewing emotional images and measuring aspects of heart activity (HR, BP, stroke volume, cardiac output, and total peripheral resistance).	Images	Heart		Psych/physiology	Empirical	Y	Y	N	Y		N	N	N
Childhood Trauma Affects Stress- Related Interoceptive Accuracy	Schaan, V. K., Schulz, A., Rubel, J. A., Bernstein, M., Domes, G., Schächinger, H., & Vögele, C.	Schaan, V. K., Schulz, A., Rubel, J. A., Bernstein, M., Domes, G., Schächinger, H., & Vögele, C. (2019). Childhood trauma affects stress-related interoceptive accuracy. Frontiers in psychiatry, 10.	2019	Using the cold pressor test to provoke stress, measured by self-report and the Schandry task measurements plus salivary cortisol measurements were taken before and after.	Cold pressor test	Heart		Psych/physiology	Y	Y	Y	N	Y		N	N	N	Y	Y	Y	Y	Y
Cognitive Processing and Regulation Modulates Analogue Trauma Symptoms in a Virtual Reality Paradigm	Schweizer, T., Renner, F., Sun, D., Becker-Asano, C., & Tuschen-Caffier, B.	Schweizer, T., Renner, F., Sun, D., Becker-Asano, C., & Tuschen-Caffier, B. (2019). Cognitive processing and regulation modulates analogue trauma symptoms in a Virtual Reality paradigm. Cognitive Therapy and Research, 43(1), 199-213.	2019	Using VR as emotional stimulus, measuring HR and skin conductance levels	Virtual Reality (VR)	Skin; heart		Psych/physiology/medic	Y	Y	Y	N	Y		N	Y	N	Y	Y	Y	Y	Y
A cognitive-behavioral treatment for irritable bowel syndrome using interoceptive exposure to visceral sensations	Craske, M. G., Wolitzky-Taylor, K. B., Labus, J., Wu, S., Frese, M., Mayer, E. A., & Naliboff, B. D.	Craske, M. G., Wolitzky-Taylor, K. B., Labus, J., Wu, S., Frese, M., Mayer, E. A., & Naliboff, B. D. (2011). A cognitive-behavioral treatment for irritable bowel syndrome using interoceptive exposure to visceral sensations. Behaviour research and therapy, 49(6-7), 413-421.	2011	Using IE to treat IBS; primarily using a self-reported bowel symptom composite score to measure outcomes. Include the "visceral sensitivity index" as self-report outcome measure	Interoceptive Exposure (IE) protocol (e.g. exposure to tightening of the stomach)	Gut		Psych/med	Y	Y	Y (paper not explict on self-reported bowel measurements)	N	Y		Y	Y	Y	Y	Y	Y	Y	Y
Coherence Between Emotional Experience and Physiology: Does Body Awareness Training Have an Impact?	Sze, J. A., Gyurak, A., Yuan, J. W., & Levenson, R. W.	Sze, J. A., Gyurak, A., Yuan, J. W., & Levenson, R. W. (2010). Coherence between emotional experience and physiology: does body awareness training have an impact?. Emotion, 10(6), 803.	2010	Whether people with higher IA have greater emotional coherence between subjective emotional experience and physiological responding. Meditators were compared with non-meditators (controls) and dancers. Heart period was used as physiological measure. Self-reported visceral awareness was measured using several different scales (including the Autonomic Perception Questionnaire, APQ, and Body Conscio…	Films	Heart; self-report (APQ and BCQ): include heart, gut, face, respiratory	APQ and BCQ: completed before the study	Psych/physiology	Y	Y	Y	N	Y		Y	N	Y	Y	Y	Y	Y	Y
The effect of psychological stress and relaxation on interoceptive accuracy: Implications for symptom perception	Fairclough, S. H., & Goodwin, L.	Fairclough, S. H., & Goodwin, L. (2007). The effect of psychological stress and relaxation on interoceptive accuracy: Implications for symptom perception. Journal of psychosomatic research, 62(3), 289-295.	2007	Changing levels of anxiety and measuring heartbeat detection (two-choice Whitehead paradigm) performance.	Stress task	Heart		Psych/physiology	Y	Y	Y	N	Y		N	N	N	Y	Y	Y	Y	Y
The effects of walking posture on affective and physiological states during T stress	Hackford, J., Mackey, A., & Broadbent, E.	Hackford, J., Mackey, A., & Broadbent, E. (2019). The effects of walking posture on affective and physiological states during stress. Journal of behavior therapy and experimental psychiatry, 62, 80-87.	2019	This research investigated whether an upright walking posture could change the impact of emotional stressors (Trier Social Stress Test) on emotional outcomes, and physiological states (BP, GSR, skin temperature)	Stress task	Skin; heart		Psych/physiology	Y	Y	Y	N	Y		Y	Y	Y	Y	Y	Y	Y	Y
Effort and negative affect interact to predict cardiovascular responses to stress	Hilmert, C. J., Teoh, A. N., & Roy, M. M.	Hilmert, C. J., Teoh, A. N., & Roy, M. M. (2014). Effort and negative affect interact to predict cardiovascular responses to stress. Psychology & health, 29(1), 64-80.	2014	Using stressors (e.g. public speaking) as emotional stimuli, measuring cardiovascular responses	Stress task	Heart		Psych/physiology	Y	Y	Y	N	Y		N	N	N	Y	Y	Y	Y	Y
Embodied simulation as part of affective evaluation processes: Task dependence of valence concordant EMG activity	Weinreich, A., & Funcke, J. M.	Weinreich, A., & Funcke, J. M. (2014). Embodied simulation as part of affective evaluation processes: Task dependence of valence concordant EMG activity. Cognition & emotion, 28(4), 728-736.	2014	Investigating the effect of an emotional picture task (rating album covers) on EMG	Images	Eye(blink)/face		Psych/physiology	Y	Y	Y	N	Y		N	N	N	Y	Y	Y	Y	Y
Embodying approach motivation: Body posture influences startle eyeblink and event-related potential responses to appetitive stimuli	Price, T. F., Dieckman, L. W., & Harmon-Jones, E.	Price, T. F., Dieckman, L. W., & Harmon-Jones, E. (2012). Embodying approach motivation: Body posture influences startle eyeblink and event-related potential responses to appetitive stimuli. Biological Psychology, 90(3), 211-217.	2012	Used erotic images as emotional stimlui to produce startle eyeblink response, whilst in different body postures. They measured outcomes using LPPs and EMG.	Images	Eye(blink)/face		Psych/physiology	Y	Y	Y	N	Y		Y	N	Y	Y	Y	Y	Y	Y
Emotional orienting during interoceptive threat in orthostatic intolerance: Dysautonomic contributions to psychological symptomatology in the postural tachycardia syndrome and vasovagal syncope	Owens, A. P., Low, D. A., Critchley, H. D., & Mathias, C. J.	Owens, A. P., Low, D. A., Critchley, H. D., & Mathias, C. J. (2018). Emotional orienting during interoceptive threat in orthostatic intolerance: dysautonomic contributions to psychological symptomatology in the postural tachycardia syndrome and vasovagal syncope. Autonomic Neuroscience, 212, 42-47.	2018	Orienting responses to IAPS stimuli, measuring cardiac activity as physiological outcome	Images	Heart		Psych/physiology/med	Y	Y	Y	N	Y		N	N	Y	Y	Y	Y	Y	Y
Emotional reactivity and interoceptive sensitivity: Exploring the role of age	Mikkelsen, M. B., O’Toole, M. S., Lyby, M. S., Wallot, S., & Mehlsen, M.	Mikkelsen, M. B., O’Toole, M. S., Lyby, M. S., Wallot, S., & Mehlsen, M. (2019). Emotional reactivity and interoceptive sensitivity: Exploring the role of age. Psychonomic bulletin & review, 26(4), 1440-1448.	2019	Investigating age differences regarding links between interoceptive sensitivity (measured by Schandry) and emotional reactivity, including physiological measures (electodermal activity and heart activity)	Images	Skin; heart		Psych/physiology	Y	Y	Y	N	Y		Y	N	Y	Y	Y	Y	Y	Y
Emotional processing and emotional memory are modulated by interoceptive awareness	Pollatos, O., & Schandry, R.	Pollatos, O., & Schandry, R. (2008). Emotional processing and emotional memory are modulated by interoceptive awareness. Cognition & Emotion, 22(2), 272-287.	2008	Hypothesise: 1. "Participants with high interoceptive awareness should exhibit enhanced processing of emotional information as assessed by a more pronounced heart-rate reactivity during the presentation of affective pictures. 2. Participants with high interoceptive awareness should demonstrate better emotional memory in a recognition task". They used the Schandry as a measure of IA (dividing into…	Images	Heart		Psych/physiology	Y	Y	Y	N	Y		Y	N	Y	Y	Y	Y	Y	Y
Enhanced interoceptive awareness during anticipation of public speaking is associated with fear of negative evaluation	Durlik, C., Brown, G., & Tsakiris, M.	Durlik, C., Brown, G., & Tsakiris, M. (2014). Enhanced interoceptive awareness during anticipation of public speaking is associated with fear of negative evaluation. Cognition & emotion, 28(3), 530-540.	2014	Whether high levels of anticipation regarding a speech delivered by participants would be associated with high IA (measured by Schandry)	Stress task	Heart		Psych/physiology	Y	Y	Y	N	Y		Y	N	Y	Y	Y	Y	YY
Gender differences in the neural network of facial mimicry of smiles e An rTMS study	Korb, S., Malsert, J., Rochas, V., Rihs, T. A., Rieger, S. W., Schwab, S., ... & Grandjean, D.	Korb, S., Malsert, J., Rochas, V., Rihs, T. A., Rieger, S. W., Schwab, S., ... & Grandjean, D. (2015). Gender differences in the neural network of facial mimicry of smiles–An rTMS study. Cortex, 70, 101-114.	2015	Facial mimicry following presentation of emotional face stimuli, measuring facial muscle movement.	Facial images/film	Face		Psych/physiology	Y	Y	Y	N	Y		N	N	N	Y	Y	Y	Y	Y
Heart rate response after emotional picture presentation is modulated by interoceptive awareness	Pollatos, O., Herbert, B. M., Matthias, E., & Schandry, R.	Pollatos, O., Herbert, B. M., Matthias, E., & Schandry, R. (2007). Heart rate response after emotional picture presentation is modulated by interoceptive awareness. International Journal of Psychophysiology, 63(1), 117-124.	2007	Hypotheses: 1. Subjects with high interoceptive awareness show a more pronounced heart rate deceleration during the presentation of affective pictures. 2. Subjects with high interoceptive awareness rate affective pictures as more arousing. 3. The degree of interoceptive awareness is positively corre- lated with both the heart rate deceleration as well as the subjective arousal to affective pictur…	Images	Heart		Psych/physiology	Y	Y	Y	N	Y		N	N	N	Y	Y	Y	Y	Y
Immediate effects of interoceptive awareness training through Mindful Awareness in Body- oriented Therapy (MABT) for women in substance use disorder treatment	Price, C. J., Thompson, E. A., Crowell, S. E., Pike, K., Cheng, S. C., Parent, S., & Hooven, C.	Price, C. J., Thompson, E. A., Crowell, S. E., Pike, K., Cheng, S. C., Parent, S., & Hooven, C. (2019). Immediate effects of interoceptive awareness training through Mindful Awareness in Body-oriented Therapy (MABT) for women in substance use disorder treatment. Substance abuse, 40(1), 102-115.	2019	Used emotional films with respiratory sinus arrhythmia data (measured by ECG), and used MAIA and DERS (plus other tools) to collect data on interoception and emotion regulation.	Films	RSA		Psych/physiology/med	Y	Y	Y	N	Y		Y	Y	Y	Y	Y	Y	Y	Y
The impact of panic disorder on interoception and dyspnea reports in chronic obstructive pulmonary disease	Giardino, N. D., Curtis, J. L., Abelson, J. L., King, A. P., Pamp, B., Liberzon, I., & Martinez, F. J.	Giardino, N. D., Curtis, J. L., Abelson, J. L., King, A. P., Pamp, B., Liberzon, I., & Martinez, F. J. (2010). The impact of panic disorder on interoception and dyspnea reports in chronic obstructive pulmonary disease. Biological psychology, 84(1), 142-146.	2010	Used inspiratory resistive loads to compare interoceptive sensitivity and symptom intensity in COPD, comparing those with and without PD. Outcome measures were respiratory load detection and ratings of dyspnea	Resistive respiratory load	Respiratory		Psych/physiology/medic	Y	Y	Y (cause and effect confound)	N	Y		Y	N	Y	Y	Y	Y	Y	Y
Interoceptive Anxiety and Body Representation in Anorexia Nervosa	Khalsa, S. S., Hassanpour, M. S., Strober, M., Craske, M. G., Arevian, A. C., & Feusner, J. D.	Khalsa, S. S., Hassanpour, M. S., Strober, M., Craske, M. G., Arevian, A. C., & Feusner, J. D. (2018). Interoceptive anxiety and body representation in anorexia nervosa. Frontiers in psychiatry, 9, 444.	2018	Used isoproterenol to induce panic, measuring heart responses and asked participants to report heart activity on body maps.	Isoproterenol (bradycardia treatment)	Heart		Psych/physiology/med	Y	Y	Y	N	Y		Y	N	Y	Y	Y	Y	Y	Y
Interoceptive awareness and unaware fear conditioning: Are subliminal conditioning effects influenced by the manipulation of visceral self-perception?	Raes, A. K., & De Raedt, R.	Raes, A. K., & De Raedt, R. (2011). Interoceptive awareness and unaware fear conditioning: Are subliminal conditioning effects influenced by the manipulation of visceral self-perception?. Consciousness and cognition, 20(4), 1393-1402.	2011	In a spatial cueing task, used CS (emotional faces) and US (white noise) and heart beat detection task. In one half of the sample, the latter was undertaken after the conditioning.	Facial images	Heart		Psych/physiology	Y	Y	Y	N	Y		N	N	Y	Y	Y	Y	Y	Y
Interoceptive cues predicting exteroceptive events	Zaman, J., De Peuter, S., Van Diest, I., Van den Bergh, O., & Vlaeyen, J. W.	Zaman, J., De Peuter, S., Van Diest, I., Van den Bergh, O., & Vlaeyen, J. W. (2016). Interoceptive cues predicting exteroceptive events. International Journal of Psychophysiology, 109, 100-106.	2016	Paired a CS with aversive electric charge and mild dyspnea, producing fear responses (greater eyeblink and SCR)	Electric shock	Eye(blink)/face; Skin		Psych/physiology	Y	Y	Y	N	Y		Y	N	Y	Y	Y	Y	Y	Y
Learning to fear obstructed breathing: Comparing interoceptive and exteroceptive cues	Pappens, M., Van den Bergh, O., Vansteenwegen, D., Ceunen, E., De Peuter, S., & Van Diest, I.	Pappens, M., Van den Bergh, O., Vansteenwegen, D., Ceunen, E., De Peuter, S., & Van Diest, I. (2013). Learning to fear obstructed breathing: comparing interoceptive and exteroceptive cues. Biological psychology, 92(1), 36-42.	2013	To explore interoceptive fear conditioning and exteroceptive fear conditioning . US was preceded by a resistive load of low intensity, or by a neutral picture. Self-reported fear, startle blink EMG (elicited by acoustic startle probes) and respiration were measured.	Resistive respiratory load; startle probe	Respiratory; eye(blink)/face		Psych/physiology	Y	Y	Y	N	Y		N	N	Y	Y	Y	Y	Y	Y
Listening to Your Heart: How Interoception Shapes Emotion Experience and Intuitive Decision Making	Dunn, B. D., Galton, H. C., Morgan, R., Evans, D., Oliver, C., Meyer, M., ... & Dalgleish, T.	Dunn, B. D., Galton, H. C., Morgan, R., Evans, D., Oliver, C., Meyer, M., ... & Dalgleish, T. (2010). Listening to your heart: How interoception shapes emotion experience and intuitive decision making. Psychological science, 21(12), 1835-1844.	2010	Used IAPS stimuli, with ratings of arousal and valence. Physiological: heart rate change (deceleration). Schandry task was tested separately.	Images	Heart		Psych/physiology	Y	Y	Y	N	Y		N	N	N	Y	Y	Y	Y	Y
Normal Physiological Emotions but Differences in Expression of Conscious Feelings in Children with High-Functioning Autism	Shalom, D. B., Mostofsky, S. H., Hazlett, R. L., Goldberg, M. C., Landa, R. J., Faran, Y., ... & Hoehn-Saric, R.	Shalom, D. B., Mostofsky, S. H., Hazlett, R. L., Goldberg, M. C., Landa, R. J., Faran, Y., ... & Hoehn-Saric, R. (2006). Normal physiological emotions but differences in expression of conscious feelings in children with high-functioning autism. Journal of autism and developmental disorders, 36(3), 395-400.	2006	IAPS images presented to children with HFA whilst SCR was measured, along with self-reported feelings (but did not appear to include body locations).	Images	Skin		Psych/physiology/med	Y	Y	Y	N	Y		Y	N	Y	Y	Y	Y	Y	Y
Oxytocin Modulates Attention Switching Between Interoceptive Signals and External Social Cues	Yao, S., Becker, B., Zhao, W., Zhao, Z., Kou, J., Ma, X., ... & Kendrick, K. M.	Yao, S., Becker, B., Zhao, W., Zhao, Z., Kou, J., Ma, X., ... & Kendrick, K. M. (2018). Oxytocin modulates attention switching between interoceptive signals and external social cues. Neuropsychopharmacology, 43(2), 294-301.	2018	Using oxytocin along with emotional face stimuli, participants had to indicate when they detected their heart beat.	Oxytocin (emotion hormone); facial images	Heart		Psych/physiology	Y	Y	Y	N	Y		Y	N	Y	Y	Y	Y	Y	Y
Panic attacks and interoceptive acuity for cardiac sensations	Asmundson, G. J., Sandler, L. S., Wilson, K. G., & Norton, G. R.	Asmundson, G. J., Sandler, L. S., Wilson, K. G., & Norton, G. R. (1993). Panic attacks and interoceptive acuity for cardiac sensations. Behaviour Research and Therapy, 31(2), 193-197.	1993	Hyperventilation was used and heart beat discrimination was measured.	Hyperventilation	Heart		Psych/physiology/med	Y	Y	Y	N	Y		N	N	Y	Y	Y	Y	Y	Y
Physiological and emotional responses to subjective social evaluative threat in daily life	Lehman, B. J., Cane, A. C., Tallon, S. J., & Smith, S. F.	Lehman, B. J., Cane, A. C., Tallon, S. J., & Smith, S. F. (2015). Physiological and emotional responses to subjective social evaluative threat in daily life. Anxiety, Stress, & Coping, 28(3), 321-339.	2015	To assess cardiovascular functioning (BP and HR) at times of SSET and examine reports of negative emotions during these.	Real life socially evaluative situations	Heart		Psych/physiology/medic	Y	Y	Y	N	Y		N	N	N	Y	Y	Y	Y	Y
Psychophysiological Reactivity, Interoception and Emotion Regulation in Patients with Agoraphobia During Virtual Reality Anxiety Induction	Breuninger, C., Sláma, D. M., Krämer, M., Schmitz, J., & Tuschen-Caffier, B.	Breuninger, C., Sláma, D. M., Krämer, M., Schmitz, J., & Tuschen-Caffier, B. (2017). Psychophysiological reactivity, interoception and emotion regulation in patients with agoraphobia during virtual reality anxiety induction. Cognitive Therapy and Research, 41(2), 193-205.	2017	Used VR stress stimulus with HR and SC as physiological responses (after the VR simulation), with some other self-reports on heart intensity and sweating etc.	Virtual Reality (VR)	Skin; heart		Psych/physiology/med	Y	Y	Y	N	Y		Y	N	Y	Y	Y	Y	Y	Y
Repeated Interoceptive Exposure in Individuals With High and Low Anxiety Sensitivity	Holtz, K., Hamm, A. O., & Pané-Farré, C. A.	Holtz, K., Hamm, A. O., & Pané-Farré, C. A. (2019). Repeated Interoceptive Exposure in Individuals With High and Low Anxiety Sensitivity. Behavior modification, 43(4), 467-489.	2019	Hyperventilation, with startle stimulus and eyeblink measurement,	Hyperventilation; startle probe	Eye(blink)/face		Psych/physiology/med	Y	Y	Y	N	Y		Y	N	Y	Y	Y	Y	Y	Y
When the Mind Forms Fear: Embodied Fear Knowledge Potentiates Bodily Reactions to Fearful Stimuli	Oosterwijk, S., Topper, M., Rotteveel, M., & Fischer, A. H.	Oosterwijk, S., Topper, M., Rotteveel, M., & Fischer, A. H. (2010). When the mind forms fear: Embodied fear knowledge potentiates bodily reactions to fearful stimuli. Social Psychological and Personality Science, 1(1), 65-72.	2010	Using IAPS as stimuli, measured electrodermal activity and the startle response (i.e., orbicularis oculi activity) as indicators of fearful responding. Did not find a subjective experience of fear.	Images; startle probe	Skin; eye(blink)/face		Psych/physiology	Y	Y	Y	N	Y		N	N	N	Y	Y	Y	Y	Y
Additional gut sift (expedited process)
A preliminary investigation into psychophysiological effects of threatening a perceptually embodied rubber hand in healthy human participants	Mark, I. J., Smith, E., Sarah, Y., & Matthew, R. M.	Mark, I. J., Smith, E., Sarah, Y., & Matthew, R. M. (2016). A preliminary investigation into psychophysiological effects of threatening a perceptually embodied rubber hand in healthy human participants. Scandinavian journal of pain, 11(1), 1-8.	2016	A syringe needle was used to threaten a rubber hand, with skin conductance response measured	Rubber hand threat	Skin		Psych/physiology	Y	Y	Y	N	Y		N	Y	N	Y	Y	Y	Y	Y
An electromyographic study of depressed patients	Noble, P. J., & Lader, M. H. (1971).	Noble, P. J., & Lader, M. H. (1971). An electromyographic study of depressed patients. Journal of psychosomatic research, 15(2), 233-239.	1971	Using EMG as a measure of stress from mental arithmetic task	Stress task	Eye(blink)/face		Psych/physiology/medic	Y	Y	Y	N	Y		N	N	N	Y	Y	Y	Y	Y
Visceral sensitivity as a mediator of outcome in the treatment of irritable bowel syndrome	Wolitzky-Taylor, K., Craske, M. G., Labus, J. S., Mayer, E. A., & Naliboff, B. D.	Wolitzky-Taylor, K., Craske, M. G., Labus, J. S., Mayer, E. A., & Naliboff, B. D. (2012). Visceral sensitivity as a mediator of outcome in the treatment of irritable bowel syndrome. Behaviour research and therapy, 50(10), 647-650.	2012	IE effect on bowel symptom composite score. Also used "visceral sensitivity index" (VSI) for potential mediator effects	Interoceptive Exposure (IE) protocol (e.g. exposure to tightening of the stomach)	Self-report (bowel symptom composite score; VSI): gut	VSI: generalised symptom measure of gut/abdominal activity. No immediate stimulus-response.	Psych/medic/physiology	Y	Y	Y	N	Y		Y	N	Y	Y	Y	Y	Y	Y
Learned Fear of Gastrointestinal Sensations in Healthy Adults	Ceunen, E., Zaman, J., Weltens, N., Sarafanova, E., Arijs, V., Vlaeyen, J. W., ... & Van Diest, I.	Ceunen, E., Zaman, J., Weltens, N., Sarafanova, E., Arijs, V., Vlaeyen, J. W., ... & Van Diest, I. (2016). Learned fear of gastrointestinal sensations in healthy adults. Clinical Gastroenterology and Hepatology, 14(11), 1552-1558.	2016	Applied painful stimulus (oesophageal) with startle probe/eyeblink response and GSR.	Pain; startle probe	Eye(blink)/face; Skin		Psych/physiology	Y	Y	Y	N	Y		Y	N	Y	Y	Y	Y	Y	Y
Face-to-Face Cognitive-Behavioral Therapy for Irritable Bowel Syndrome: The Effects on Gastrointestinal and Psychiatric Symptoms	Edebol-Carlman, H., Ljótsson, B., Linton, S. J., Boersma, K., Schrooten, M., Repsilber, D., & Brummer, R. J.	Edebol-Carlman, H., Ljótsson, B., Linton, S. J., Boersma, K., Schrooten, M., Repsilber, D., & Brummer, R. J. (2017). Face-to-face cognitive-behavioral therapy for irritable bowel syndrome: the effects on gastrointestinal and psychiatric symptoms. Gastroenterology research and practice, 2017.	2017	CBT with an IE component used to treat IBS, with self-report measures of GI and visceral symptoms. Used the Gastroinstestinal Symptoms Rating Scale (GSRS), HADS and the Visceral Sensitivity Index (VSI).	Interoceptive Exposure (IE) protocol (i.e. rectal pain)	Gut (rectal); self-report (GSRS; VSI): gut	GSRS: symptom-specific measure; VSI, HADS: generalised symptom measure. No immediate stimulus-response	Psych/physiology/med	Y	Y	Y	N	Y		N	N	N	Y	Y	Y	Y	Y
The effects of breathing at a frequency of 0.1 Hz on affective state, the cardiovascular system, and adequacy of ventilation	Szulczewski, M. T., & Rynkiewicz, A.	Szulczewski, M. T., & Rynkiewicz, A. (2018). The effects of breathing at a frequency of 0.1 Hz on affective state, the cardiovascular system, and adequacy of ventilation. Psychophysiology, 55(12), e13221.	2018	The influence of breathing on core affect, with physiological measurements of heart rate; preejection period; and respiratory sinus arrhythmia. Self-report measures were used to measure affect.	Hyperventilation	Heart; RSA		Psych/physiology	Y	Y	Y	N	Y		Y	N	Y	Y	Y	Y	Y	Y
How Does Exposure Therapy Work? A Comparison Between Generic and Gastrointestinal Anxiety–Specific Mediators in a Dismantling Study of Exposure Therapy for Irritable Bowel Syndrome	Hesser, H., Hedman-Lagerlöf, E., Andersson, E., Lindfors, P., & Ljótsson, B.	Hesser, H., Hedman-Lagerlöf, E., Andersson, E., Lindfors, P., & Ljótsson, B. (2018). How does exposure therapy work? A comparison between generic and gastrointestinal anxiety–specific mediators in a dismantling study of exposure therapy for irritable bowel syndrome. Journal of consulting and clinical psychology, 86(3), 254.	2018	The effect of IE on several GI self-report measurements, including the Gastrointestinal Symptom Rating Scale—IBS version and the "visceral sensitivity index"	Interoceptive Exposure (IE) protocol (e.g. exposure to certain foods)	Self-report tools (GSRS, VSI): gut	GSRS: symptom-specific measure; VSI: generalised symptom measure. No immediate stimulus-response	Psych/physiology/med	Y	Y	Y	N	Y		Y	Y	Y	Y	Y	Y	Y	Y
REFERNCE LISTS added (FOR INCLUSION ONLY IN BORDERLINE OR CORE) expedited
Altered visceral perceptual and neuroendocrine response in patients with irritable bowel syndrome during mental stress	Posserud, I., Agerforz, P., Ekman, R., Björnsson, E. S., Abrahamsson, H., & Simrén, M.	Posserud, I., Agerforz, P., Ekman, R., Björnsson, E. S., Abrahamsson, H., & Simrén, M. (2004). Altered visceral perceptual and neuroendocrine response in patients with irritable bowel syndrome during mental stress. Gut, 53(8), 1102-1108.	2004	Stress tests (a Stroop and mental arithmetic test) were used to induce emotion, measured by HR, whilst distension was undertaken, in IBS patients.	Stress task	Gut (rectal); heart		Psych/physiology/medic	Y	Y	Y	N	Y		Y	N	Y	Y	Y	Y	Y	Y

## Sheet: Borderline texts
Source title	Authors	Full reference	Date	Description of paper	Emotional stimulus/stimuli (cannot be only a tactile stimulus e.g. interoceptive threat etc. to avoid confounding)	Body location(s) measured (cannot be same location as its only stimulus, or linked locations e.g. heart and respiratory via RSA)	Self-report tool details	Subject area (psych; medic/physiol)?	Empirical or systematic review/meta-analysis of empirical?	Investigates embodied emotion?	(i) Explicit emotional stimulus used to (ii) elicit emotional response in a (potentially felt) bodily location, which is (iii) a target of measurement	Specifically looks for (comprehensively/open ended) where emotional feeling manifests in the body, as outcome measure?	English language?	Quality	Random allocation, matching or post hoc stats?	Power and sampling okay?	=>1 control/cocomparator?	Clear sampling criteria?	Clear description of intervention/experiment?	Clear study objectives?	Clear reporting of analyses?	Clear outcomes?
The psychophysiology of mixed emotional states: Internal and external replicability analysis of a direct replication study	Kreibig, S. D., Samson, A. C., & Gross, J. J.	Kreibig, S. D., Samson, A. C., & Gross, J. J. (2015). The psychophysiology of mixed emotional states: Internal and external replicability analysis of a direct replication study. Psychophysiology, 52(7), 873-886.	2015	Investigated emotional states in relation to HR, BP, skin conductance, respiration changes, finger temperature, blood volume waveform, finding physiological differentiation by emotion type	Films	Respiratory; skin; heart		Psych/physiology	Y	Y	Y	N	Y		N	Y	N	Y	Y	Y	Y	Y
Emotional Expression and Physiology in European Americans and Hmong Americans	Tsai, J. L., Chentsova-Dutton, Y., Freire-Bebeau, L., & Przymus, D. E.	Tsai, J. L., Chentsova-Dutton, Y., Freire-Bebeau, L., & Przymus, D. E. (2002). Emotional expression and physiology in European Americans and Hmong Americans. Emotion, 2(4), 380.	2002	Asked participants to recall emotional events in their lives, as emotional stimuli, measuring facial expressions as responses and physiological responses: cardiovascular, electrodermal, and respiratory systems.	Real life events (recalled)	Respiratory; skin; heart; facial expressions		Psych/physiology	Y	Y	Y	N	Y		Y	N	Y	Y	Y	Y	Y	Y
Emotion, Physiology, and Expression in Old Age	Levenson, R. W., Carstensen, L. L., Friesen, W. V., & Ekman, P.	Levenson, R. W., Carstensen, L. L., Friesen, W. V., & Ekman, P. (1991). Emotion, physiology, and expression in old age. Psychology and aging, 6(1), 28.	1991	Used participants' emotional facial expressions and relived emotional experiences as stimuli. Heart rate, skin conductance, finger temperature and general somatic activity were all measured as outcomes.	Real life events (recalled); facial expressions (participants')	Skin; heart; general somatic activity		Psych/physiology	Y	Y	Y	N	Y		N	Unclear	N	Y	Y	Y	Y	Y
Comparison of physiological responses to affect eliciting pictures and music	Kim, J., & Wedell, D. H.	Kim, J., & Wedell, D. H. (2016). Comparison of physiological responses to affect eliciting pictures and music. International Journal of Psychophysiology, 101, 9-17.	2016	Using emotional pictures and music to elicit emotional responses in different physiological systems. Electromyography recordings for the zygomaticus major (EMGZ) and corrugator supercilii (EMGC) were measured along with heart rate and skin conductance level (SCL)	Images; music	Eye(blink)/face; skin; heart		Psych/physiology	Y	Y	Y	N	Y		N	N	N	Y	Y	Y	Y	Y
Defense reactions to interoceptive threats: A comparison between loaded breathing and aversive picture viewing	Pappens, M., Van den Bergh, O., De Peuter, S., Bresseleers, J., Vansteenwegen, D., & Van Diest, I.	Pappens, M., Van den Bergh, O., De Peuter, S., Bresseleers, J., Vansteenwegen, D., & Van Diest, I. (2010). Defense reactions to interoceptive threats: a comparison between loaded breathing and aversive picture viewing. Biological psychology, 84(1), 98-103.	2010	Applied resistive loads to the respiratory system for comparisons with picture stimuli, whilst acoustic startle probes (using EMG) , airflow and skin conductance were used, along with subjective fear scales.	Resistive respiratory load; images; startle probe	Respiratory; skin; heart; eye(blink)/facial		Psych/physiology	Y	Y	Y	N	Y		N	N	N	Y	Y	Y	Y	Y
Dynamics of defensive response mobilization during repeated terminations of exposure to increasing interoceptive threat	Benke, C., Krause, E., Hamm, A. O., & Pané-Farré, C. A.	Benke, C., Krause, E., Hamm, A. O., & Pané-Farré, C. A. (2018). Dynamics of defensive response mobilization during repeated terminations of exposure to increasing interoceptive threat. International Journal of Psychophysiology, 131, 44-56.	2018	Used respiratory threat and measured physiological responses (HR and skin conductance, and EEG) and startle blink response. Also completed the Body Sensations Questionnaire (BSQ) at the end of the study; and the Body Vigilance Scale (BVS), which includes items on gut, respiratory, skin and heart	Resistive respiratory load; startle probe	Skin; heart; eye(blink)/face. self-report (BSQ): includes "nausea" or "having "butterflies" in your stomach". For BVS, includes "choking/throat closing", "heart palpitations".	BSQ/BVS: symptoms in the tool not clearly related to the stimulus. No immediate stimulus-response.	Psych/physiology	Y	Y	Y	N	Y		N	N	N	Y	Y	Y	Y	Y
Dynamics of Defensive Response Mobilization to Approaching External Versus Interoceptive Threat	Krause, E., Benke, C., Koenig, J., Thayer, J. F., Hamm, A. O., & Pané-Farré, C. A.	Krause, E., Benke, C., Koenig, J., Thayer, J. F., Hamm, A. O., & Pané-Farré, C. A. (2018). Dynamics of defensive response mobilization to approaching external versus interoceptive threat. Biological Psychiatry: Cognitive Neuroscience and Neuroimaging, 3(6), 525-538.	2018	Used respiratory restriction and electric shock as emotional stimuli, along with an approach stimulus (i.e. indicating the approaching threat), measuring skin conductance,changes in respiration, startle response (eyeblink) and heart rate deceleration.	Resistive respiratory load; electric shock; approach stimulus; startle probe	Respiratory; skin; heart; eye(blink)/facial.		Psych/physiology	Y	Y	Y	N	Y		N	N	N	Y	Y	Y	Y	Y
Interoceptive Accuracy and Panic	Zoellner, L. A., & Craske, M. G.	Zoellner, L. A., & Craske, M. G. (1999). Interoceptive accuracy and panic. Behaviour research and therapy, 37(12), 1141-1158.	1999	Whether frequent panickers would have greater IA. Involved a safety vs. no safety comparison and caffeine intake with physiological measures (ECG, EMG, respiration rate (from oral/nasal temperature sensors), skin temperature and skin conductance level, BP). Assessed individual panic symptoms on DSM-III R	Caffeine ingestion without saftey information	Respiratory; skin; heart; eye(blink)/facial; self-report (DSM): includes "nausea or abdominal distress"	No immediate stimulus-response. (Completed DSM self-report immediately after each trial (each around 10 mins long.))	Psych/physiology/med	Y	Y	Y	N	Y		Y	N	Y	Y	Y	Y	Y	Y
lnteroceptive Assessment and Exposure in Panic Disorder: A Descriptive Study	Schmidt, N. B., & Trakowski, J.	Schmidt, N. B., & Trakowski, J. (2004). Interoceptive assessment and exposure in panic disorder: A descriptive study. Cognitive and Behavioral Practice, 11(1), 81-92.	2004	Describes IE exercises, followed by self-report outcomes.	Interoceptive Exposure (IE) protocol	Self-report (open-ended)	No immediate stimulus-response. (Completed self-report during session.)	Psych/physiology/med	Y	Y	Y	N	Y		N	N	N	Y	Y	Y	Y	Y
Panic and comorbid depression and their associations with stress re- activity, interoceptive awareness and interoceptive accuracy of various bioparameters	Limmer, J., Kornhuber, J., & Martin, A.	Limmer, J., Kornhuber, J., & Martin, A. (2015). Panic and comorbid depression and their associations with stress reactivity, interoceptive awareness and interoceptive accuracy of various bioparameters. Journal of affective disorders, 185, 170-179.	2015	Used mental arithmetic stress test as emotional stimulus, measured heart rate (HR), pulse amplitude (PA), skin conductance levels (SCL), electromyographic (EMG) muscle activity of the trapezius, breathing rate (BR), and breathing amplitude (BA), and self-reports pertaining to these locations.	Stress task	Respiratory; skin; heart; eye(blink)/facial		Psych/physiology/med	Y	Y	Y	N	Y		Y	Y	Y	Y	Y	Y	Y	Y
Responses to Interoceptive Exposure in People With Posttraumatic Stress Disorder (PTSD): A Preliminary Analysis of Induced Anxiety Reactions and Trauma Memories and Their Relationship to Anxiety Sensitivity and PTSD Symptom Severity	Wald, J., & Taylor, S.	Wald, J., & Taylor, S. (2008). Responses to interoceptive exposure in people with posttraumatic stress disorder (PTSD): a preliminary analysis of induced anxiety reactions and trauma memories and their relationship to anxiety sensitivity and PTSD symptom severity. Cognitive behaviour therapy, 37(2), 90-100.	2008	IE exercises (e.g. hyperventilation) with self-reported outcomes.	Interoceptive Exposure (IE) protocol	Self-report (open-ended)	No immediate stimulus-response. (Completed self-report immediately after each trial (each around 30 secs to 1 min long.))	Psych/med	Y	Y	Y	N	Y		N	N	N	Y	Y	Y	Y	Y
Inducing Somatic Symptoms in Functional Syndrome Patients: Effects of Manipulating State Negative Affect	Van Den Houte, M., Bogaerts, K., Van Diest, I., De Bie, J., Persoons, P., Van Oudenhove, L., & Van den Bergh, O.	Van Den Houte, M., Bogaerts, K., Van Diest, I., De Bie, J., Persoons, P., Van Oudenhove, L., & Van den Bergh, O. (2017). Inducing somatic symptoms in functional syndrome patients: effects of manipulating state negative affect. Psychosomatic medicine, 79(9), 1000-1007.	2017	Using negative images to induce emotions in FS patients, measuring by self-report: tight feeling in the chest, heart pounding, stomachache, headache, fatigue, difficulty breathing, faster heart rate, nausea, dizziness, and muscle ache. Heart rate, skin conductance levels, and fractional end-tidal CO2 were all measured throughout.	Images	Skin; heart; respiratory; self-report: includes stomach ache and difficulty breathing		Psych/physiology/med	Y	Y	Y	N	Y		Y	Y	Y	Y	Y	Y	Y	Y
The Tie That Binds? Coherence Among Emotion Experience, Behavior, and Physiology	Mauss, I. B., Levenson, R. W., McCarter, L., Wilhelm, F. H., & Gross, J. J.	Mauss, I. B., Levenson, R. W., McCarter, L., Wilhelm, F. H., & Gross, J. J. (2005). The tie that binds? Coherence among emotion experience, behavior, and physiology. Emotion, 5(2), 175.	2005	Response coherence between different systems, involving emotional film stimuli and measurement of heart, skin conductance and somatic activity (i.e. body movement)	Films	Skin; heart; general somatic activity		Psych/physiology	Y	Y	Y	N	Y		Y	Y	Y	Y	Y	Y	Y	Y
Autonomic nervous system activity in emotion: a review	Kreibig, S. D.	Kreibig, S. D. (2010). Autonomic nervous system activity in emotion: A review. Biological psychology, 84(3), 394-421.	2010	Review of ANS activity following emotional stimuli for the cardiac, respiratory systems, and skin conductance.	Numerous	Respiratory; skin; heart		Psych/physiology	Y	Y	Y	N	Y
The psychophysiology of mixed states	Kreibig, S. D., Samson, A. C., & Gross, J. J.	Kreibig, S. D., Samson, A. C., & Gross, J. J. (2013). The psychophysiology of mixed emotional states. Psychophysiology, 50(8), 799-811.	2013	As related paper	As related paper	As related paper		Psych/physiology	Y	Y	Y	N	Y		N	Y	N	Y	Y	Y	Y	Y
Looking at pictures: Affective, facial, visceral, and behavorial reactions	Lang, P. J., Greenwald, M. K., Bradley, M. M., & Hamm, A. O.	Lang, P. J., Greenwald, M. K., Bradley, M. M., & Hamm, A. O. (1993). Looking at pictures: Affective, facial, visceral, and behavioral reactions. Psychophysiology, 30(3), 261-273.	1993	Whether viewing emotional images produced patterns of physiological activity, recording eyeblink response, heart rate, skin conductance, for each emotion type, valence and arousal.	Images	Skin; heart; eye(blink)/face		Psych/physiology	Y	Y	Y	N	Y		Y	N	Y	Y	Y	Y	Y	Y
Watching emotional movies: affective reactions and gender differences	Codispoti, M., Surcinelli, P., & Baldaro, B.	Codispoti, M., Surcinelli, P., & Baldaro, B. (2008). Watching emotional movies: Affective reactions and gender differences. International Journal of Psychophysiology, 69(2), 90-95.	2008	Using pleasant, unpleasant, high arousal films, measured heart rate, respiratory sinus arrhythmia,, skin conductance, EMG	Films	Heart; RSA; skin; eye(blink)/face		Psych/physiology	Y	Y	Y	N	Y		N	N	N	Y	Y	Y	Y	Y
Affective reactions to briefly presented pictures	Codispoti, M., Bradley, M. M., & Lang, P. J.	Codispoti, M., Bradley, M. M., & Lang, P. J. (2001). Affective reactions to briefly presented pictures. Psychophysiology, 38(3), 474-478.	2001	Using emotional images with acoustic startle probe, measured eyeblink response (EMG), heart rate and skin conductance	Images; startle probe	Skin; heart; eye(blink)/face		Psych/physiology	Y	Y	Y	N	Y		N	N	N	Y	Y	Y	Y	Y
Both predator and prey: emotional arousal in threat and reward	Löw, A., Lang, P. J., Smith, J. C., & Bradley, M. M.	Löw, A., Lang, P. J., Smith, J. C., & Bradley, M. M. (2008). Both predator and prey: Emotional arousal in threat and reward. Psychological science, 19(9), 865-873.	2008	Threat and opportunity stimuli (images) presented, with physiological responses measured: heart rate, skin conductance, probe startle reflex (EMG)	Images; startle probe	Skin; heart; eye(blink)/face		Psych/physiology	Y	Y	Y	N	Y		N	N	N	Y	Y	Y	Y	Y
The physiological differentiation between fear and anger in humans	Ax, A. F.	Ax, A. F. (1953). The physiological differentiation between fear and anger in humans. Psychosomatic medicine, 15(5), 433-442.	1953	Used electric shock as fear stimulus, measuring HR, respiration, skin conductance, body temperature	Electric shock	Respiratory; skin; heart		Psych/physio	Y	Y	Y	N	Y		N	N	N	Y	Y	Y	Y	Y
Emotion and Motivation I: Defensive and Appetitive Reactions in Picture Processing	Bradley, M. M., Codispoti, M., Cuthbert, B. N., & Lang, P. J.	Bradley, M. M., Codispoti, M., Cuthbert, B. N., & Lang, P. J. (2001). Emotion and motivation I: defensive and appetitive reactions in picture processing. Emotion, 1(3), 276.	2001	IAPS used as emotional stimuli, with startle probe used in half of trials, measuring heart rate, skin conductance, activity over the facial corrugator, zygomatic, and orbicularis oculi muscles	Images; startle probe	Skin; heart; eye(blink)/face		Psych/physio	Y	Y	Y	N	Y		N	N	N	Y	Y	Y	Y	Y
Speech anxiety and rapid emotional reactions to angry and happy facial expressions	Dimberg, U., & Thunberg, M.	Dimberg, U., & Thunberg, M. (2007). Speech anxiety and rapid emotional reactions to angry and happy facial expressions. Scandinavian Journal of Psychology, 48(4), 321-328.	2007	Used facial affect images, measuring SCR, EMG and HR	Facial images	Skin; heart; eye(blink)/face		Psych/physio	Y	Y	Y	N	Y		N	N	N	Y	Y	Y	Y	Y
Autonomic, Subjective, and Expressive Responses to Emotional Films in Older and Younger Chinese Americans and European Americans	Tsai, J. L., Levenson, R. W., & Carstensen, L. L.	Tsai, J. L., Levenson, R. W., & Carstensen, L. L. (2000). Autonomic, subjective, and expressive responses to emotional films in older and younger Chinese Americans and European Americans. Psychology and aging, 15(4), 684.	2000	Emotional films as stimuli, measured SCL, heart activity, finger temperature, and respiratory activity (time between inspirations).	Films	Respiratory; skin; heart		Psych/physio	Y	Y	Y	N	Y		N	N	Y	Y	Y	Y	Y	Y
Differentiation of Fear, Anger, and Joy	Uchiyama, I.	Uchiyama, I. (1992). Differentiation of fear, anger, and joy. Perceptual and Motor Skills, 74(2), 663-667.	1992	Real life emotional stimulus in lab, measuring heart activity, GSR and respiration rate	Real life events (lab-based situations)	Respiratory; skin; heart		Psych/physio	Y	Y	Y	N	Y		N	N	N	N	Y	Y	Y	Y
Psychophysiological responses as indices of affective dimensions	Van Oyen Witvliet, C., & Vrana, S. R.	Van Oyen-Witvliet, C., & Vrana, S. R. (1995). Psychophysiological responses as indices of affective dimensions. Psychophysiology, 32(5), 436-443.	1995	Used emotional sentences as stimuli, measured SCR, eyeblink (EMG) with startle probe, and HR	Written sentences	Skin; heart; eye(blink)/face		Psych/physio	Y	Y	Y	N	Y		N	N	N	N	Y	Y	Y	Y
Gastric myoelectrical activity as an index of emotional arousal	Vianna, E. P., & Tranel, D.	Vianna, E. P., & Tranel, D. (2006). Gastric myoelectrical activity as an index of emotional arousal. International Journal of Psychophysiology, 61(1), 70-76.	2006	Used film clips, measuring HR, SCR and EGG (electrograstrogram)	Films	Skin; heart; gut		Psych/physio	Y	Y	Y	N	Y		N	N	N	Y	Y	Y	Y	Y
The role of ethnicity, gender, emotional content, and contextual differences in physiological, expressive, and self-reported emotional responses to imagery	Vrana, S. R., & Rollock, D.	Vrana, S. R., & Rollock, D. (2002). The role of ethnicity, gender, emotional content, and contextual differences in physiological, expressive, and self-reported emotional responses to imagery. Cognition & Emotion, 16(1), 165-192.	2002	Imagined scenarios, measurements of SCL, heart activity, EMG	Imagined imagery	Skin; heart; eye(blink)/face		Psych/physio	Y	Y	Y	N	Y		N	N	N	Y	Y	Y	Y	Y
Autonomic Responses to Affective Visual Stimuli	Klorman, R., Wiesknfeld, A. R., & Austin, M. L.	Klorman, R., Wiesknfeld, A. R., & Austin, M. L. (1975). Autonomic responses to affective visual stimuli. Psychophysiology, 12(5), 553-560.	1975	Emotional pictures used, measuring cardiac, respiratory and SCR.	Images	Respiratory; skin; heart		Psych/physio	Y	Y	Y	N	Y		N	N	N	Y	Y	Y	Y	Y
Bradygastric Activity of the Stomach Predicts Disgust Sensitivity and Perceived Disgust Intensity	Meissner, K., Muth, E. R., & Herbert, B. M.	Meissner, K., Muth, E. R., & Herbert, B. M. (2011). Bradygastric activity of the stomach predicts disgust sensitivity and perceived disgust intensity. Biological Psychology, 86(1), 9-16.	2011	Emotional pictures used, measuring cardiac, EGG (electrogastrogram) and SCR.	Images	Skin; heart; gut		Psych/physio	Y	Y	Y	N	Y		N	N	N	Y	Y	Y	Y	Y
Facial, Autonomic, and Subjective Components of Emotion: The Facial Feedback Hypothesis Versus the Externalizer-Internalizer Distinction	Zuckerman, M., Klorman, R., Larrance, D. T., & Spiegel, N. H.	Zuckerman, M., Klorman, R., Larrance, D. T., & Spiegel, N. H. (1981). Facial, autonomic, and subjective components of emotion: The facial feedback hypothesis versus the externalizer–internalizer distinction. Journal of Personality and Social Psychology, 41(5), 929.	1981	Used emotional films, measuring heart activity, SCR, and rating facial expressions.	Films	Skin; heart; facial expressions		Psych/physio	Y	Y	Y	N	Y		Y	N	Y	Y	Y	Y	Y	Y
Autonomic specificity of basic emotions: Evidence from pattern classification and cluster analysis	Stephens, C. L., Christie, I. C., & Friedman, B. H.	Stephens, C. L., Christie, I. C., & Friedman, B. H. (2010). Autonomic specificity of basic emotions: Evidence from pattern classification and cluster analysis. Biological psychology, 84(3), 463-473.	2010	Music and film clips used, measuring cardiac, respiratory systems and SCR.	Films; music	Respiratory; skin; heart		Psych/physio	Y	Y	Y	N	Y		N	N	N	Y	Y	Y	Y	Y
Autonomic responses to affective visual stimulation.	Hare, R., Wood, K., Britain, S., & Shadman, J.	Hare, R., Wood, K., Britain, S., & Shadman, J. (1970). Autonomic responses to affective visual stimulation. Psychophysiology, 7(3), 408-417.	1970	Images shown, measuring cardiac, respiratory, eye movements and SCR	Images	Respiratory; skin; heart; eye(blink)/facial		Psych/physio	Y	Y	Y	N	Y		N	N	N	Y	Y	Y	Y	Y
Autonomic Reactivity During Viewing of an Unpleasant Film	Baldaro, B., Mazzetti, M., Codispoti, M., Tuozzi, G., Bolzani, R., & Trombini, G.	Baldaro, B., Mazzetti, M., Codispoti, M., Tuozzi, G., Bolzani, R., & Trombini, G. (2001). Autonomic reactivity during viewing of an unpleasant film. Perceptual and Motor Skills, 93(3), 797-805.	2001	Used films, measuring cardiac, RSA, and EGG measurement (electrograstrogram)	Films	Heart; RSA; gut		Psych/physio	Y	Y	Y	N	Y		N	N	N	Y	Y	Y	Y	Y
Cardiovascular, Electrodermal, and Respiratory Response Patterns to Fear- And Sadness-Inducing Films	Kreibig, S. D., Wilhelm, F. H., Roth, W. T., & Gross, J. J.	Kreibig, S. D., Wilhelm, F. H., Roth, W. T., & Gross, J. J. (2007). Cardiovascular, electrodermal, and respiratory response patterns to fear‐and sadness‐inducing films. Psychophysiology, 44(5), 787-806.	2007	Used films, measuring cardiac, respiratory and skin responses, plus facial movements	Films; startle probe	Respiratory; skin; heart; eye(blink)/facial		Psych/physio	Y	Y	Y	N	Y		Y	N	Y	Y	Y	Y	Y	Y
Individual Differences in Fear and Autonomic Reactions to Affective Stimulation	Klorman, R., Weissberg, R. P., & Wiesenfeld, A. R.	Klorman, R., Weissberg, R. P., & Wiesenfeld, A. R. (1977). Individual differences in fear and autonomic reactions to affective stimulation. Psychophysiology, 14(1), 45-51.	1977	Used images, measuring heart activity, skin conductance, respiratory changes and eye movements	Images	Respiratory; skin; heart; eye(blink)/facial		Psych/physio	Y	Y	Y	N	Y		Y	N	Y	Y	Y	Y	Y	Y
Facial and autonomic manifestations of the dimensional structure of emotion	Winton, W. M., Putnam, L. E., & Krauss, R. M.	Winton, W. M., Putnam, L. E., & Krauss, R. M. (1984). Facial and autonomic manifestations of the dimensional structure of emotion. Journal of Experimental Social Psychology, 20(3), 195-216.	1984	Emotional images, measuring HR, SCR and externally rated facial expressiveness.	Images	Skin; heart; facial expressions		Psych/physio	Y	Y	Y	N	Y		N	N	N	Y	Y	Y	Y	Y
The relationship between psychological and physiological response to stress.	Mordkoff, A. M.	Mordkoff, A. M. (1964). The relationship between psychological and physiological response to stress. Psychosomatic Medicine, 26(2), 135-150.	1964	Emotional images, measuring HR, SCR and respiration.	Images	Respiratory; skin; heart		Psych/physio	Y	Y	Y	N	Y		N	N	N	Y	Y	Y	Y	Y
Emotional Imagery: Conceptual Structure and Pattern of Somato‐Visceral Response	Lang, P. J., Kozak, M. J., Miller, G. A., Levin, D. N., & McLean Jr, A.	Lang, P. J., Kozak, M. J., Miller, G. A., Levin, D. N., & McLean Jr, A. (1980). Emotional imagery: Conceptual structure and pattern of somato‐visceral response. Psychophysiology, 17(2), 179-192.	1980	Emotional images used, measuring heart, respiratory, SCR and eye movements.	Images	Respiratory; skin; heart; eye(blink)/facial		Psych/physio	Y	Y	Y	N	Y		Y	N	Y	Y	Y	Y	Y	Y
Self-reported and Actual Physiological Responses in Social Phobia	Edelmann, R. J., & Baker, S. R.	Edelmann, R. J., & Baker, S. R. (2002). Self‐reported and actual physiological responses in social phobia. British Journal of Clinical Psychology, 41(1), 1-14.	2002	During stressful situations, heart rate, skin conductance, and face and neck temperatures were recorded, along with self-report for within 3 categories relevant to social phobia (racing heart, sweaty hands and body heat).	Stress task	Skin; heart; face; self-report: includes hands		Psych/physio/medic	Y	Y	Y	N	Y		N	N	Y	Y	Y	Y	Y	Y
Assessing differential autonomic patterns in emotions	Sternbach, R. A.	Sternbach, R. A. (1962). Assessing differential autonomic patterns in emotions. Journal of Psychosomatic Research.	1962	The film "Bambi" used, measuring skin resistance; gastric motility; respiration rate; heart rate; eyeblink rate and finger pulse volume	Films	Respiratory; skin; heart; gut; eye(blink)/face		Psych/physio	Y	Y	Y	N	Y		N	N	N	Y	Y	Y	Y	Y
Expressive tendencies and physiological response to stress	Notarius, C. I., & Levenson, R. W. (1979).	Notarius, C. I., & Levenson, R. W. (1979). Expressive tendencies and physiological response to stress. Journal of Personality and Social Psychology, 37(7), 1204.	1979	Stressful films, measuring heart rate, respiration rate, skin conductance, and facial expressions	Films	Respiratory; skin; heart; facial expressions		Psych/physio	Y	Y	Y	N	Y		N	N	Y	Y	Y	Y	Y	Y
An exploration of somatic response patterns: stimulus and sex differences.	Davis, R. C., & Buchwald, A. M.	Davis, R. C., & Buchwald, A. M. (1957). An exploration of somatic response patterns: stimulus and sex differences. Journal of Comparative and Physiological Psychology, 50(1), 44.	1957	A range of image types (pleasant and unpleasant) used, measuring heart activity, respiratory and GSR	Images	Respiratory; skin; heart		Psych/physio	Y	Y	Y	N	Y		N	N	N	Y	Y	Y	Y	Y
Psychophysiological response specificities: A replication over a 12-month period	Foerster, F.	Foerster, F. (1985). Psychophysiological response specificities: A replication over a 12-month period. Biological psychology, 21(3), 169-182.	1985	Several stressful tasks, measuring cardiovascular activity, SCR, respiratory activity, eyeblink	Stress task	Respiratory; skin; heart; eye(blink)/facial		Psych/physio	Y	Y	Y	N	Y		Y	N	Y	Y	Y	Y	Y	Y
Effects of picture content and intensity on affective physiological response	Bernat, E., Patrick, C. J., Benning, S. D., & Tellegen, A.	Bernat, E., Patrick, C. J., Benning, S. D., & Tellegen, A. (2006). Effects of picture content and intensity on affective physiological response. Psychophysiology, 43(1), 93-103.	2006	Emotional pictures used, measuring cardiac, respiratory, facial movements, SCR.	Images; startle probe	Respiratory; skin; heart; eye(blink)/face		Psych/physio	Y	Y	Y	N	Y		N	Y	N	Y	Y	Y	Y	Y
Fear Behavior, Fear Imagery, and the Psychophysiology of Emotion: The Problem of Affective Response Integration	Lang, P. J., Levin, D. N., Miller, G. A., & Kozak, M. J.	Lang, P. J., Levin, D. N., Miller, G. A., & Kozak, M. J. (1983). Fear behavior, fear imagery, and the psychophysiology of emotion: the problem of affective response integration. Journal of abnormal psychology, 92(3), 276.	1983	Stress tasks and images used, measuring heart activity, respiratory activity, SCR, facial movements	Stress task; images	Respiratory; skin; heart; eye(blink)/facial		Psych/physio	Y	Y	Y	N	Y		Y	N	Y	Y	Y	Y	Y	Y
The autonomic differentiation of emotions revisited: convergent and discriminant validation	Stemmler, G.	Stemmler, G. (1989). The autonomic differentiation of emotions revisited: Convergent and discriminant validation. Psychophysiology, 26(6), 617-632.	1989	Tasks and imagery used, measuring self-report (limited number), facial movements, somatic movements, heart rate, respiration rate, SCR and body temperature	Stress task; images	Respiratory; skin; heart; eye(blink)/face; general somatic movements		Psych/physio	Y	Y	Y	N	Y		N	N	N	Y	Y	Y	Y	Y
Respiratory sinus arrhythmia as an index of emotional response in young adults	Frazier, T. W., Strauss, M. E., & Steinhauer, S. R.	Frazier, T. W., Strauss, M. E., & Steinhauer, S. R. (2004). Respiratory sinus arrhythmia as an index of emotional response in young adults. Psychophysiology, 41(1), 75-83.	2004	Whether changes in breathing-related heart changes (RSA) are related to emotional changes (arousal, valence)	Films	Heart; RSA; skin		Psych/physiology	Empirical	Y	Y	N	Y		N	Y	N	Y	Y	Y		Y
Interoceptive threat leads to defensive mobilization in highly anxiety sensitive persons	Melzig, C. A., Holtz, K., Michalowski, J. M., & Hamm, A. O.	Melzig, C. A., Holtz, K., Michalowski, J. M., & Hamm, A. O. (2011). Interoceptive threat leads to defensive mobilization in highly anxiety sensitive persons. Psychophysiology, 48(6), 745-754.	2011	Using hyperventilation and startle stimulus (response measured by eye blink, EMG), plus a "threat of [exteroceptive] shock" condition to investigate defensive response in people with high anxiety. Skin conductance, respiratory and heart rates were recorded. Plus self-report measures of dizziness and faintness.	Hyperventilation; startle probe; "exteroceptive shock" (not described in this study)	Respiratory; skin; heart		Psych/physiology/medic	Empirical	Y	Y	N	Y		N (only age comparable)	N	Y	Y	Y	Y	Y	Y
College Students' Cognitive and Emotional Reactions to Simulated Marital and Family Conflict	O'Brien, M., Balto, K., Erber, S., & Gee, C.	O'Brien, M., Balto, K., Erber, S., & Gee, C. (1995). College students' cognitive and emotional reactions to simulated marital and family conflict. Cognitive therapy and Research, 19(6), 707-724.	1995	Investigating impacts of family conflict using recordings of conflict, measuring outcomes by self-report including a tool assessing physical emotional reactions combining several responses (face felt hot or flushed; hands or body got sweaty; lump in throat and/or eyes got teary; body felt restless; heart beating faster,was pounding,or was beating louder; breathing faster; felt a rush of energy).	Audio recordings of conflict	Self-report composite: skin; heart; respiratory	No immediate stimulus-response. (Completed self-report immediately after each recording.)	Psych	Y	Y	Y	N	Y		Y	N	Y	Y	Y	Y	Y	Y
Interoceptive hypersensitivity and interoceptive exposure in patients with panic disorder: specificity and effectiveness	Lee, K., Noda, Y., Nakano, Y., Ogawa, S., Kinoshita, Y., Funayama, T., & Furukawa, T. A.	Lee, K., Noda, Y., Nakano, Y., Ogawa, S., Kinoshita, Y., Funayama, T., & Furukawa, T. A. (2006). Interoceptive hypersensitivity and interoceptive exposure in patients with panic disorder: specificity and effectiveness. BMC psychiatry, 6(1), 32.	2006	Used IE, measuring self-report (using the Body Sensations Questionnaire, BSQ) regarding the same areas stimulated. Also used the Panic Disorder Severity Scale (PDSS).	Interoceptive Exposure (IE) protocol	Self-report (BSQ; PDSS: includes heart; gut; respiratory)	BSQ/PDSS: symptoms in the tool not clearly linked to the stimulus. No immediate stimulus-response. (Completed at the end of session.).	Psych/physiology/med	Y	Y	Y (cause and effect confound)	N	Y		N	N	N	Y	Y	Y	Y	Y
Maximizing the efficacy of interoceptive exposure by optimizing inhibitory learning: A randomized controlled trial	Deacon, B., Kemp, J. J., Dixon, L. J., Sy, J. T., Farrell, N. R., & Zhang, A. R.	Deacon, B., Kemp, J. J., Dixon, L. J., Sy, J. T., Farrell, N. R., & Zhang, A. R. (2013). Maximizing the efficacy of interoceptive exposure by optimizing inhibitory learning: A randomized controlled trial. Behaviour Research and Therapy, 51(9), 588-596.	2013	IE interventions, with some self-report measurements pertaining to body location (Straw Breathing BAT Hyperventilation Questionnaire; HQ).	Interoceptive Exposure (IE)/Hyperventilation	Self-report (HQ): includes heart, respiratory and face	BAT: administered immediately after Straw Breathing task.	Psych/physiology/med	Y	Y	Y	N	Y		Y	N	Y	Y	Y	Y	Y	Y
Modeling the development of panic disorder with interoceptive conditioning	De Cort, K., Schroijen, M., Hurlemann, R., Claassen, S., Hoogenhout, J., Van den Bergh, O., ... & Schruers, K.	De Cort, K., Schroijen, M., Hurlemann, R., Claassen, S., Hoogenhout, J., Van den Bergh, O., ... & Schruers, K. (2017). Modeling the development of panic disorder with interoceptive conditioning. European neuropsychopharmacology, 27(1), 59-69.	2017	Using 35% oxygen as US, with cardiac symptoms (palpitations, increased HR) induced via chemical injection (pentagastrin), with outcomes being skin conductance responses to the CSs, as well as self-reported anxiety (using the Panic Symptom List, PSL) and expectancy of the UCS.	Resistive respiratory load; pentagastrin (produce palpitations)	Skin; heart; self-report (PSL): includes shortness of breath	PSL: completed immediately after each 250s trial.	Psych/physiology/med	Y	Y	Y	N	Y		Y	N	Y	Y	Y	Y	Y	Y
Reactivity to interoceptive cues in nocturnal panic	Craske, M. G., Lang, A. J., Tsao, J. C., Mystkowski, J. L., & Rowe, M. K.	Craske, M. G., Lang, A. J., Tsao, J. C., Mystkowski, J. L., & Rowe, M. K. (2001). Reactivity to interoceptive cues in nocturnal panic. Journal of Behavior Therapy and Experimental Psychiatry, 32(3), 173-190.	2001	Using hyperventilation as stimulus, surface electromyography of the frontalis muscles (EMG), skin conductance level (SCL), HR, and skin temperature (SK) were outcome physiological measures.	Hyperventilation	Skin; heart; eye(blink)/face		Psych/physiology/med	Y	Y	Y	N	Y		Y	N	Y	Y	Y	Y	Y	Y
The Role of “Interoceptive” Fear Conditioning in the Development of Panic Disorder	De Cort, K., Griez, E., Büchler, M., & Schruers, K.	De Cort, K., Griez, E., Büchler, M., & Schruers, K. (2012). The role of “interoceptive” fear conditioning in the development of panic disorder. Behavior therapy, 43(1), 203-215.	2012	35% C02 was used as US, with respiration rate, tidal volume, and FetCO2 measured throughout the experiment. The Panic Symptom List (PSL) was used.	Resistive respiratory load	Respiratory ; self-report (PSL): includes sweating and palpitations	PSL: completed immediately after each 150s trial.	Psych/physiology/med	Y	Y	Y	N	Y		Y	N	Y	Y	Y	Y	Y	Y
Visceral sensation and emotion: a study using hypnosis	Houghton, L. A., Calvert, E. L., Jackson, N. A., Cooper, P., & Whorwell, P. J.	Houghton, L. A., Calvert, E. L., Jackson, N. A., Cooper, P., & Whorwell, P. J. (2002). Visceral sensation and emotion: a study using hypnosis. Gut, 51(5), 701-704.	2002	Anger and happiness induced by hypnosis, followed by rectal balloon inflation, pulse rate and respiration rate were measured.	Hypnosis	Gut (via rectal balloon inflation); Heart; respiratory		Psych/physiology/medic	Y	Y	Y	N	Y		Y	N	Y	Y	Y	Y	Y	Y
Interoceptive hypersensitivity as prognostic factor among patients with panic disorder who have received cognitive behavioral therapy	Ogawa, S., Furukawa, T. A., Nakano, Y., Funayama, T., Watanabe, N., Noguchi, Y., & Sasaki, M.	Ogawa, S., Furukawa, T. A., Nakano, Y., Funayama, T., Watanabe, N., Noguchi, Y., & Sasaki, M. (2010). Interoceptive hypersensitivity as prognostic factor among patients with panic disorder who have received cognitive behavioral therapy. Journal of behavior therapy and experimental psychiatry, 41(3), 325-329.	2010	Using CBT and self-report tools relating to fears about the heart, gut and other areas of the body. Used the Body Sensations Questionnaire (BSQ)	Interoceptive Exposure (IE) protocol (e.g. exposure to tightening of the stomach)	Self-report (BSQ) involving the heart, gut, skin, respiratory.	BSQ: completed "at the end of the programme". No immediate stimulus-response.	Psych/physiology/med	Y	Y	Y	N	Y
Interoceptive Fear Conditioning and Panic Disorder: The Role of Conditioned Stimulus–Unconditioned Stimulus Predictability	Acheson, D. T., Forsyth, J. P., & Moses, E.	Acheson, D. T., Forsyth, J. P., & Moses, E. (2012). Interoceptive fear conditioning and panic disorder: the role of conditioned stimulus–unconditioned stimulus predictability. Behavior therapy, 43(1), 174-189.	2012	Skin; self-report using the Diagnostic Symptoms Questionnaire (DSQ): DSM criteria for panic, including heart, gut	Resistive respiratory load	Skin; self-report (DSQ): DSM criteria for panic, including heart,gut	DSQ: completed immediately after several of the conditioning stages.	Psych/physiology/med	Y	Y	Y	N	Y		Y	N	Y	Y	Y	Y	Y	Y
Interoceptive fear conditioning as a learning model of panic disorder: An experimental evaluation using 20% CO2-enriched air in a non-clinical sample	Acheson, D. T., Forsyth, J. P., Prenoveau, J. M., & Bouton, M. E.	Acheson, D. T., Forsyth, J. P., Prenoveau, J. M., & Bouton, M. E. (2007). Interoceptive fear conditioning as a learning model of panic disorder: An experimental evaluation using 20% CO2-enriched air in a non-clinical sample. Behaviour Research and Therapy, 45(10), 2280-2294.	2007	Measured conditioned fear responses to 20% C02 inhalation by skin conductance. DSQ used for self-report.	Resistive respiratory load	Skin; self-report (DSQ): DSM criteria for panic, including heart,gut	DSQ: completed immediately after several of the conditioning stages.	Psych/physiology/med	Y	Y	Y	N	Y		Y	N	Y	Y	Y	Y	Y	Y
Interoceptive Sensitivity Modulates Anxiety During Public Speaking	Werner, N. S., Duschek, S., Mattern, M., & Schandry, R.	Werner, N. S., Duschek, S., Mattern, M., & Schandry, R. (2009). Interoceptive sensitivity modulates anxiety during public speaking. Journal of Psychophysiology, 23(2), 85-94.	2009	Uses public speaking as emotion stimlus in a comparision of people with high IS and low IS, including physiological measures (HR, skin conductance), and impacts on anxiety. Used the Questionnaire for Speaking Anxiety (QSA) to measure physical symptoms (including heart and gastric sensations)	Public speaking	Skin; heart; self-report (QSA): includes heart and gut	QSA: completed at the time of imagining public speaking	Psych/physiology	Empirical	Y	Y	N	Y		N	N	Y	Y	Y	Y	Y	Y
High Trait Cheerfulness Individuals are More Sensitive to the Emotional Environment	López-Benítez, R., Acosta, A., Lupiáñez, J., & Carretero-Dios, H.	López-Benítez, R., Acosta, A., Lupiáñez, J., & Carretero-Dios, H. (2018). High trait cheerfulness individuals are more sensitive to the emotional environment. Journal of Happiness Studies, 19(6), 1589-1612.	2018	Emotional films were played as stimuli, with cheerfulness measured by self-report and physiological measures taken (HR and SCL); included the Discrete Emotions Scale (DES).	Films	Skin; heart; self-report (DES): gut (i.e. nausea)	DES: only composite figure reported.	Psych/physiology	Y	Y	Y	N	Y		N	Y	Y	Y	Y	Y	Y	Y
Anticipation of interoceptive threat in highly anxiety sensitive persons	Melzig, C. A., Michalowski, J. M., Holtz, K., & Hamm, A. O.	Melzig, C. A., Michalowski, J. M., Holtz, K., & Hamm, A. O. (2008). Anticipation of interoceptive threat in highly anxiety sensitive persons. Behaviour research and therapy, 46(10), 1126-1134.	2008	Using interoceptive and exteroceptive threat (mild electric shock, normoventilation and hyperventilation task) in anxious participants to investigate anticpatory anxiety, with heart rate and skin conductance as physiological measures. Startle probes were used to produce defensive startle responses. Self-report on DSM IV symptoms for panic	Anticipation of electric shock; respiratory (hyperventilation, normoventilation), startle probe	Skin; heart; self-report (DSM symptoms): includes heart, gut, shortness of breath	DSM: appears to be immediate click response after each (?) phase	Psych/physiology/medic	Empirical	Y	Y	N	Y		N	N	Y	Y	Y	Y	Y	Y
Interoceptive Accuracy in Nonclinical Panic	Richards, J. C., Cooper, A. J., & Winkelman, J. H.	Richards, J. C., Cooper, A. J., & Winkelman, J. H. (2003). Interoceptive accuracy in nonclinical panic. Cognitive Therapy and Research, 27(4), 447-461.	2003	Violent films and hyperventilation conditions were used to induce arousal,with IS measured by pulse transit time; self-report: Diagnostic Symptom Questionnaire (DSQ)	Films; hyperventilation	Heart; self-report (DSQ): DSM criteria for panic, including heart, gut, shortness of breath	DSQ: completed immediately after the task.	Psych/physiology/med	Y	Y	Y	N	Y		N	Y	Y	Y	Y	Y	Y	Y
When dyspnea gets worse: Suffocation fear and the dynamics of defensive respiratory responses to increasing interoceptive threat	Benke, C., Hamm, A. O., & Pané‐Farré, C. A.	Benke, C., Hamm, A. O., & Pané‐Farré, C. A. (2017). When dyspnea gets worse: Suffocation fear and the dynamics of defensive respiratory responses to increasing interoceptive threat. Psychophysiology, 54(9), 1266-1283.	2017	Resistive load and dyspnea in panic disorder. Used the DSM-5, Body Vigilance Scale (BVS) to self-rate	Resistive respiratory load	Respiratory; self-report (DSM-5 and BVS): includes DSM criteria for panic, including heart, gut, shortness of breath	DSM: completed during the task. BVS: completed at the end of the task, no immediate stimulus-response	Psych/physiology/medic	Y	Y	Y (cause and effect confound)	N	Y		Y (test for differences between groups for sex, age etc.)	No reporting	Y	Y	Y	Y	Y	Y
Physical Exercise as Interoceptive Exposure Within a Brief Cognitive-Behavioral Treatment for Anxiety-Sensitive Women	Sabourin, B. C., Stewart, S. H., Sherry, S. B., Watt, M. C., Wald, J., & Grant, V. V.	Sabourin, B. C., Stewart, S. H., Sherry, S. B., Watt, M. C., Wald, J., & Grant, V. V. (2008). Physical exercise as interoceptive exposure within a brief cognitive-behavioral treatment for anxiety-sensitive women. Journal of Cognitive Psychotherapy, 22(4), 303-320.	2008	Investigating anxiety sensitivity in relation to emotional and somatic responses (numerous, from the Hyperventilation Questionnaire, HQ) to interoceptive exposure	Interoceptive Exposure (IE) protocol (physical exercise)	Self-report (HQ): includes respiratory, heart, gut	HQ: completed after each trial	Psych/physiology/medic	Y				Y	Y	Y	N	N	Y
Do Cognitive Reappraisal and Diaphragmatic Breathing Augment Interoceptive Exposure for Anxiety Sensitivity?	Deacon, B. J., Lickel, J. J., Possis, E. A., Abramowitz, J. S., Mahaffey, B., & Wolitzky-Taylor, K.	Deacon, B. J., Lickel, J. J., Possis, E. A., Abramowitz, J. S., Mahaffey, B., & Wolitzky-Taylor, K. (2012). Do cognitive reappraisal and diaphragmatic breathing augment interoceptive exposure for anxiety sensitivity?. Journal of Cognitive Psychotherapy, 26(3), 257-269.	2012	Using an IE intervention (hyperventilation) to reduce anxiety, using self-report tool (Hyperventilation Questionnaire, HQ)	Interoceptive Exposure (IE) protocol (i.e. hyperventilation)	Self-report (HQ): includes respiratory, heart, gut	HQ: completed immediately after the hyperventilation task.	Psych/physiology/medic	Y	Y						N
Cognitive restructuring and interoceptive exposure in the treatment of panic disorder: A crossover study	Hecker, J. E., Fink, C. M., Vogeltanz, N. D., Thorpe, G. L., & Sigmon, S. T.	Hecker, J. E., Fink, C. M., Vogeltanz, N. D., Thorpe, G. L., & Sigmon, S. T. (1998). Cognitive restructuring and interoceptive exposure in the treatment of panic disorder: A crossover study. Behavioural and Cognitive Psychotherapy, 26(2), 115-131.	1998	Using an IE intervention (a range of tasks, including hyperventilation) to reduce anxiety, using self-report tool (Body Sensations Questionnaire, BSQ )	Interoceptive Exposure (IE) protocol (e.g. hyperventilation)	Self-report (BSQ): includes heart, gut, respiratory, skin	BSQ: completed "at each assessment point". No clearly immediate stimulus-response.	Psych/physiology/medic								N
Anxiety Sensitivity and Interoceptive Exposure: A Transdiagnostic Construct and Change Strategy	Boswell, J. F., Farchione, T. J., Sauer-Zavala, S., Murray, H. W., Fortune, M. R., & Barlow, D. H.	Boswell, J. F., Farchione, T. J., Sauer-Zavala, S., Murray, H. W., Fortune, M. R., & Barlow, D. H. (2013). Anxiety sensitivity and interoceptive exposure: A transdiagnostic construct and change strategy. Behavior therapy, 44(3), 417-431.	2013	Investigation of anxiety sensitivity from IE intervention that involves symptoms induction and self-report of symptoms	Interoceptive Exposure (IE) protocol (e.g. exposure to tightening of the stomach)	Self-report (open-ended)	Self-report: completed "After each symptom-induction exercise". No clearly immediate stimulus-response.	Psych/med	Y	Y	Y	N	Y	Y	Y	N (reported though).	Y	Y	Y	Y	Y	Y
Cognitive therapy versus interoceptive exposure as treatment of panic disorder without agoraphobia	Arntz, A. (2002).	Arntz, A. (2002). Cognitive therapy versus interoceptive exposure as treatment of panic disorder without agoraphobia. Behaviour Research and Therapy, 40(3), 325-341.	2002	Investigates the danger of bodily sensations in non-cognitive IE treatments of PD without agoraphobia.	Interoceptive Exposure (IE) protocol	Self-report (DSM-III-R symptoms)	DSM: a diaary. No clear immediate stimulus-response.	Psych/med	Y	Y	Y	N	Y	Y	Y	Y	Y	Y	Y	Y	Y	Y
Increased interoceptive awareness in fear of flying: Sensitivity to suffocation signals	Bogaerde, A. V., Derom, E., & De Raedt, R.	Bogaerde, A. V., Derom, E., & De Raedt, R. (2011). Increased interoceptive awareness in fear of flying: Sensitivity to suffocation signals. Behaviour research and therapy, 49(6-7), 427-432.	2011	Respiratory load and fear of flying. After load was applied, participants reported bodily sensations using self-report tool (Body Sensations Questionnaire, BSQ; and flight anxiety questionnaires ).	Resistive respiratory load	Self-report (BSQ):includes heart, gut, respiratory, skin	BSQ: completed immediately after each task.	Psych/physiology	Y	Y	Y	N				N
Symptom reporting and interoceptive attention in panic patients.	Kroeze, S., van den Hout, M., Haenen, M. A., & Schmidt, A.	Kroeze, S., van den Hout, M., Haenen, M. A., & Schmidt, A. (1996). Symptom reporting and interoceptive attention in panic patients. Perceptual and motor skills, 82(3), 1019-1026.	1996	Investigates Panic disorder and bodily sensations. Confounded by the symptoms being those of which panic patients tend to be more worried about.	Interoceptive Exposure. Having PD patients focus on their body (assumption: they will feel the feelings that worry them the most).	Self-report (choosing from a symptom checklist, including heart, skin, respiratory)	Completed after each 2 minute condition.	Psych/physiology	Y	Y	Y	Y	Y		Y	No reporting	Y	Y	Y	Y	Y	Y
Fearful responding to interoceptive exposure in social anxiety disorder	Collimore, K. C., & Asmundson, G. J.	Collimore, K. C., & Asmundson, G. J. (2014). Fearful responding to interoceptive exposure in social anxiety disorder. Journal of anxiety disorders, 28(2), 195-202.	2014	The use of anxiety provoking IE and whether this increases anxiety and intensity of physical sensations, with participants asked to indicate physical sensations experienced.	Interoceptive Exposure (IE) tasks (e.g. hyperventilation, spinning)	Self-report (choosing from a symptom checklist, drawing on the DSM criteria, including heart, skin, respiratory)	Completed after each exercise. No clearly immediate stimulus-response.	Psych/med	Y	Y	Y	Y	Y		Y	N	Y	Y	Y	Y	Y	Y
Interoceptive exposure exercises for social anxiety	Dixon, L. J., Kemp, J. J., Farrell, N. R., Blakey, S. M., & Deacon, B. J.	Dixon, L. J., Kemp, J. J., Farrell, N. R., Blakey, S. M., & Deacon, B. J. (2015). Interoceptive exposure exercises for social anxiety. Journal of anxiety disorders, 33, 25-34.	2015	The purpose of the study was to evaluate IE exercises for individuals who fear the negative social consequences of blushing, sweating, and/or trembling, regarding people with social anxiety disorder. The frequency and intensity of these were measured.	IE tasks to elicit social phobic symptoms (e.g. heat on face; speech task)	Self-reported symptoms: numerous including face, skin, heart.	Completed after each exercise. No clearly immediate stimulus-response.	Psych/physiology/med	Y	Y	Y (cause and effect confound)	N	Y		Y	N	Y	Y	Y	Y	Y	Y
Subjective Emotional Experience and Physiological Responsivity to Posed Emotions in People With Traumatic Brain Injury	Osborne-Crowley, K., Wilson, E., De Blasio, F., Wearne, T., Rushby, J., & McDonald, S.	Osborne-Crowley, K., Wilson, E., De Blasio, F., Wearne, T., Rushby, J., & McDonald, S. (2019). Subjective emotional experience and physiological responsivity to posed emotions in people with traumatic brain injury.	2019	Investigates TBI and facial feedback for empathy, including physiological changes (skin conductance and heart rate). Self-report: HADS	Feedback from own facial expressions; feedback from own body positions	Skin; heart; self-report (HADS): includes gut ("butterflies")	HADS: used overall score only. No immediate stimulus-response	Psych/physiology	Empirical	Y	Y	N	Y		Y	No reporting	Y	Y	Y	Y		Y
Core text final search
Behavioral arousal in response to stress and drug cue in alcohol and cocaine addicted individuals versus healthy controls	Chaplin, T. M., Hong, K., Fox, H. C., Siedlarz, K. M., Bergquist, K., & Sinha, R.	Chaplin, T. M., Hong, K., Fox, H. C., Siedlarz, K. M., Bergquist, K., & Sinha, R. (2010). Behavioral arousal in response to stress and drug cue in alcohol and cocaine addicted individuals versus healthy controls. Human Psychopharmacology: Clinical and Experimental, 25(5), 368-376.	2010	Used "scripts" using the Scene Construction Questionnaire, which were played to them in a laboratory setting. One script was "stressful", another related to drug/alcohol addiction and the third was a neutral control. Used the "Behavioural Arousal Scale" (BAS) and self-report to measure outcomes.	Stressful "scripts"	Self-report/behavioural observation (using BAS): respiratory, skin, muscles, head, gut, eye(tears).		Psych/medic	Y	Y	Y	N	Y		N	N	Y	Y	Y	Y	Y	Y
Dissociation between Emotional Remapping of Fear and Disgust in Alexithymia	Scarpazza, C., Ladavas, E., & di Pellegrino, G.	Scarpazza, C., Ladavas, E., & di Pellegrino, G. (2015). Dissociation between emotional remapping of fear and disgust in alexithymia. PloS one.	2015	Viewing images of other faces whilst detecting stimuli on participants' own face in a study of alexityhmia. Measured the heart (Schandry) and used the Body Perceptions Questionnaire (BPQ).	Facial images (whilst own face manipulated)	Heart; self-report (BPQ): Respiratory, heart, gut, skin, face, eyes, muscles	No information on when BPQ was completed. No clear immediate stimulus-response. It has a long list of items, but does not include head	Psych/physio/med	Y	Y	Y	N	Y		N	Y	Y	Y	Y	Y	Y	Y
Gender Differences in Response to Emotional Stress: An Assessment Across Subjective, Behavioral, and Physiological Domains and Relations to Alcohol Craving	Chaplin, T. M., Hong, K., Bergquist, K., & Sinha, R.	Chaplin, T. M., Hong, K., Bergquist, K., & Sinha, R. (2008). Gender differences in response to emotional stress: an assessment across subjective, behavioral, and physiological domains and relations to alcohol craving. Alcoholism: Clinical and Experimental Research, 32(7), 1242-1250.	2008	Used "scripts" using the Scene Construction Questionnaire, which were played to them in a laboratory setting. One script was "stressful", another related to drug/alcohol addiction and the third was a neutral control. Used the "Behavioural Observation Scale" (BOS) (involving muscle twitching, muscle tremor, restlessness, muscle tension, muscle ache, headache, quickened breathing, yawning, talking …	Stressful "scripts"	Heart; self-report (BOS): respiratory, skin, eyes/face, gut, head	BOS: immediate measurement by independent rater. N.B: study meets inclusion criterion for body areas recorded, but data are used as a compound measure, with no specific reporting on locations.	Psych/physio/med	Y	Y	Y	N	Y		N	N	Y	Y	Y	Y	Y	Y

## Sheet: Core texts
Source title	Authors	Full reference	Date	Description of paper	Sample	Methods	Analytical tool	Findings	Stated limitations	Further limitations	Emotional stimulus/stimuli (cannot be only a tactile stimulus e.g. interoceptive threat etc. to avoid confounding)	Body location(s) measured and reported (cannot be same location as its only stimulus, or linked locations e.g. heart and respiratory via RSA). To be considered 'comprehensive' as an attempt to identify body locations: (i) heart (ii) respiratory (iii) gut (iv) skin (v) eye/face and (vi) head	Self-report tool details	Outcome measurement	Subject area (psych; medic/physiol)?	Empirical or systematic review/meta-analysis of empirical?	Investigates embodied emotion?	(i) Explicit emotional stimulus used to (ii) elicit emotional response in a (potentially felt) bodily location, which is (iii) a target of measurement	Specifically looks for (comprehensively/open ended) where emotional feeling manifests in the body, as outcome measure?	English language?	Quality	Random allocation, matching or post hoc stats?	Power and sampling okay?	=>1 control/cocomparator?	Clear sampling criteria?	Clear description of intervention/experiment?	Clear study objectives?	Clear reporting of analyses?	Clear outcomes?
Anomalous Bodily Maps of Emotions in Schizophrenia	Torregrossa, L. J., Snodgress, M. A., Hong, S. J., Nichols, H. S., Glerean, E., Nummenmaa, L., & Park, S.	Torregrossa, L. J., Snodgress, M. A., Hong, S. J., Nichols, H. S., Glerean, E., Nummenmaa, L., & Park, S. (2019). Anomalous bodily maps of emotions in schizophrenia. Schizophrenia bulletin, 45(5), 1060-1067.	2019	Tested the hypothesis that embodied emotion would be disrupted in people with schizophrenia, regarding the interoceptive and somatosensory contribution to self. Used body maps (the EMBODY tool) in people with schizophrenia to identify which areas of the body are active during 13 emotional states and one neutral. They were presented with emotion words and asked to highlight on the body outlines wh…	n = 26 in each of two matched (age and sex) groups (schizophrenia and control). Exclusion criteria: substance use or alcohol abuse within the past 6 months, brain injury, and neurological disease, non-normal (or non-corrected) vision. Sig.diff between groups by years of education and IQ.	Participants were presented with an emotional word (neutral, fear, anger, disgust, sadness, happiness, surprise, anxiety, love, depression, contempt, pride, shame, and jealousy) between two silhouettes on a computer screen and - without a time limit - had to colour in each silhouette: one to indicate where activity was increasing, and another where it was felt to be decreasing. Emotion words were…	Linear discriminant analysis (testing for different sensations and maps between groups). Used Spearman rank correlations to measure similarity of bodily sensation maps for each emotion across groups.	Indistinguishable body maps for schizophrenia group vs controls, particularly for low arousal emotions, but independence of body maps for each emotion type in the control condition.From comparision of prediction accuracy scores to random data, the average classification accuracy exceeded the significance threshold (0.095) in control (0.1082 [0.1077, 0.1087], P < .01), but not so in schizophrenia …	"First, our patients were chronically medicated. Side effects of antipsychotic medications include numbness and social withdrawal, which could alter interoception. However, when we examined the number of pixels colored by SZ compared with CO, there was no overall group difference, which suggests that the stark difference in body maps does not stem from reduced sensations per se but from the incre…	The possibility of reading from "cultural scripts" is not prevented by the stated methodology. Hence, the disparities between groups may be due only to mnemonic deficits and levels of current socialisation (partly due to medication, plus group differences in education and IQ). Secondly, the clicks on the head may suggest there are inferences being reported rather than experienced sensations. It i…	Written emotion words	Self-report (open ended, on body map)	Body mapping using Gaussian smoothing process.	Visual body heat maps, with areas of activation by pixel selection.	Psych/physiology/medic	Y	Y	Y (but state this amounts to only an emotional word that functions comparable to an explicit emotional stimulus).	Y	Y		Y	N	Y	Y	Y	Y	Y	Y
Self-Reports of Interoceptive Responses During Stress and Drug Cue-Related Experiences in Cocaine- and Alcohol-Dependent Individuals	Bergquist, K. L., Fox, H. C., & Sinha, R.	Bergquist, K. L., Fox, H. C., & Sinha, R. (2010). Self-reports of interoceptive responses during stress and drug cue-related experiences in cocaine-and alcohol-dependent individuals. Experimental and clinical psychopharmacology, 18(3), 229.	2010	Investigated the bodily symptoms of stress stimuli in people with drug and alcohol dependency. Uses a scene construction questionnaire (SCQ) that includes an emotional and physiological response checklist with people with drug and alcohol dependence. This was undertaken with a view to identifying whether there are connections between stress and drug/alcohol related responses, and whether self-rep…	n = 56 cocaine-dependent participants. Exclusion criteria: any psychotic disorder, mental retardation, medication, and need for alcohol detoxification.	Participants identified recalled events as the "most stressful". Drug-related situations were also involved. They then completed a checklist of 67 bodily sensations that they recalled having experienced during the situation.	Kappa values for concordance of reported symptoms between drug cue and stress conditions. McNemar Test for whether one symptom was more likely to be reported in one condition compared with the other. Otherwise, simple descriptive/frequency statistics.	In terms of body locations (interoceptive responses), the most reported by participants to be active in the stress condition: heart = 91.1%; respiratory (breathing) = 78.6% and gut (stomach) = 71.4%, followed by skin (sweat) = 67.9%. Regarding those states shared between stress and drug-cue conditions (heart, skin/sweat, gut and others), the authors further state: "These sensations represent a ge…	"This study is limited by the use of subjective reports of past physiological sensations. It is possible that subjects’ memories of stressful and drug cue situations may be altered over time and the physiological symptoms experienced may differ from those reported. However, the consistency of these results with previous laboratory studies using objective physiological measurements in cocaine depe…	The physiological findings cited pertain to studies of drug and alcohol users, hence may limit generalisability to conclusions regarding emotion stimuli per se.	Scene Development Questionnaire (SCQ) involving recalled stressful scenarios.	Self-report (chosen from list of 67 recalled sensations, including: respiratory, heart, gut, skin, face, eyes, whole body/general somatic)	A limited, but long/comprehensive, list of symptoms related to stressful events.	The body location-related sensations reported by participants in the stress condition.	Psych/med	Y	Y	Y	Y	Y		N	N	N	Y	Y	Y	Y	Y
Bodily maps of emotions	Nummenmaa, L., Glerean, E., Hari, R., & Hietanen, J. K.	Nummenmaa, L., Glerean, E., Hari, R., & Hietanen, J. K. (2014). Bodily maps of emotions. Proceedings of the National Academy of Sciences, 111(2), 646-651.	2014	Images, films, stories used to induce or recall emotions with participants indicating on body maps where they felt these.	n = 773 (experiment 1a (Finnish): n = 302; experiment 1b (Swedish): n = 52; experiment 1c (Taiwanese): n = 36; experiment 2: n = 108; experiment 3: n = 94; experiment 4: n = 109; and experiment 5: n = 72). All participants were Finnish speaking except experiment 1b (Swedish) and experiment 1c(Taiwanese Hokkien).	The procedure was the same as Torregrossa et al. with the exception that additional stimuli were used in 5 separate experiments (36–302 participants in each), and the sample was cross-cultural (Western European and East Asian), seemingly using only stimuli in the native language of participants. Expt 1: emotion words presented onscreen for 6 basic and 7 non-basic (complex) emotion types, along wi…	Linear discriminant analysis (testing for different sensations and maps between groups). Used Spearman rank correlations to measure similarity of bodily sensation maps for each emotion across groups.	The body maps were found to be distinct for each emotion type, with similar maps regardless of emotional stimulus (stories vs. movies; mean rs = 0.79). Hence, the authors assimilate emotion words as stimuli to non-verbal (regarding emotional language) stimuli, concluding that this controls for linguistic emotional influence. The authors proposed that consistency of body maps across the sample ind…	The authors state a potential limitation, followed by arguments against this view: "All cultures have body-related expressions for describing emotional states. Many of these (e.g., having “butterflies in the stomach”) are metaphorical and do not describe actual physiological changes associated with the emotional response (18). It is thus possible that our findings reflect a purely conceptual asso…	Firstly, the study cannot differentiate facial from head or mental "sensations", with the latter perhaps being conflated with brain activity, hence an inference about events rather than a bodily sensation (note the authors' "high-level cognitive inference"). Regarding mental changes, the authors state that the maps may show "felt changes in the contents of mind triggered by the emotional events".…	Written emotion words, stories, movies, or facial expressions	Self-report (open ended, on body map)	Body mapping using Gaussian smoothing process.	Visual body heat maps, with areas of activation by pixel selection.	Psych	Y	Y	Y	Y	Y		N	N	N	Y	Y	Y	Y	Y
Bodily maps of emotions across child development	Hietanen, J. K., Glerean, E., Hari, R., & Nummenmaa, L.	Hietanen, J. K., Glerean, E., Hari, R., & Nummenmaa, L. (2016). Bodily maps of emotions across child development. Developmental science, 19(6), 1111-1118.	2016	Used body maps (a paper and pencil version of emBODY) in response to emotion words in children (i.e. memories of feeling each emotion type).	n = 48 preschool, 68 2nd grade, 91 4th grade, 42 8th grade, and 46 high-school children/adolescents. Comparison data also taken from 36 adults.	As previously, this study used written emotion words as stimuli (recall) for emotion types (6 basic emotions in this case), involving children and adolescents. This was a pen and paper version of the original. Overall, the method was the same as previously, with pen and paper responses transferred to the emBODY tool to create the heat maps.	Linear discriminant analysis (testing for different sensations and maps between groups).	Despite finding somewhat discrete body maps for children, these maps for each emotion type were more similar to each other for children than in the case of adult respondents. Significantly above chance classification (0.14) in all groups (6 years = 0.19, 8 years = 0.25, 10 years = 0.26, 14 years = 0.24, 17 years = 0.22, adults = 0.39; ps < .001). This ability to classifiy reliably above chance sh…	Not a stated limitation as such, but perhaps so when seen in relation to findings from the two related studies: "These results accord with findings that 2- to 4-year-old children start to use emotion labels in describing facial expressions or stories of emotional events in a systematic order. The first label they are likely to use is happiness. This is followed either by sadness or anger, and the…	Firstly, children/infants tend to be more interoceptive, not less, than adults. This would not quite make sense of the heterogeneity found in terms of accessing sensations. The citation for the study on children aged 8-11 years pertains to the Schandry task (a problematic measurement tool, even for adults). Secondly, the authors indicate the point about child development of language, but disgust …	Written emotion words to promote recall (also read out loud to participants, with 6 year olds not required to read the words)	Self-report (open ended, on body map)	Pen and paper version of the body map used in the other two studies. Transferred to emBODY with procedure as previous studies.	Visual body heat maps, with areas of activation by pixel selection.	Psych	Y	Y	Y	Y	Y		N	Y	N	Y	Y	Y	Y	Y
Psychophysiology response patterns to positive and negative film stimuli	Hubert, W., & de Jong-Meyer, R.	Hubert, W., & de Jong-Meyer, R. (1990). Psychophysiological response patterns to positive and negative film stimuli. Biological psychology, 31(1), 73-93.	1990	The effects of positive and negative emotional films on HR, respiration rate, skin conductance level and reports of bodily sensations, to investigate the correspondence of subjective reports and physiological response in participants with anxiety disorder compared with matched controls. Background studies indicate that correspondence is hard to find, unless stimuli produce high levels of arousal.…	n = 24 (12 with generalised anxiety disorder, and 12 control matched with the experimental group by age, sex and educational level)	Following watching positive and negative film stimuli (two films lasting 9 mins each: "Raiders of the Lost Arc" and "Peanuts", which were expected to produce several affective states), participants self-rated on a Visual Analogue Scale (VAS) for 14 items, immediately before and after the end of each film. The 14 items pertained to: the heart (e.g. HR increasing), the respiratory system (e.g. shal…	ANOVA (group x sex x valence x time), with post-hoc Tukey tests. Spearman rank correlations for between-subject analysis.	For bodily sensations, ANOVA significant interactions: “feeling cold”, F(1,8) = 5.56, p = 0.046, and “trembling”, F(1,8) = 8.35, p = 0.020. Valence x Time interactions for “heart rate”, F(1,7) = 9.29 p = 0.018, “breathing faster”, F(1,7) = 14.97, p = 0.006, and “tense stomach”, F(1,7) = 8.33, p = 0.023. During negative films: increases for “heart rate”, “faster breathing” and “tense stomach”. Dur…	Small sample size	Relatively long presentation time of stimuli and - it seems - possibly long response times too. This may again bring in the possibility of appraisals of the film stimuli. Also, the range of self-report options available for bodily sensations is limited to idiosyncratic examples (e.g. hot face; tense stomach; feeling close to tears), which may result in inaccuracy of which locations were felt to b…	Films	Respiratory, heart, skin, eye(blink)/face, self-reports (respiratory, heart, skin, eye/face, gut, head)		Physiological measures (e.g. change in heart rate) and self-report measures of body location on VAS, and mood.	Psych/physio/medic	Y	Y	Y	Y	Y		Y	N	Y	Y	Y	Y	Y	Y
Autonomic, neuroendocrine, and subjective responses to emotion-inducing film stimuli	Hubert, W., & de Jong-Meyer, R.	Hubert, W., & de Jong-Meyer, R. (1991). Autonomic, neuroendocrine, and subjective responses to emotion-inducing film stimuli. International Journal of Psychophysiology, 11(2), 131-140.	1991	Use of emotional film stimuli, heart rate and skin conductance level, plus self-reported body sensations/locations. The aims of the paper are similar to the authors' earlier paper (1990), but this time focus on only a healthy sample, and do not include respiration or EMG as one of their outcome measures. The authors investigated whether subjective and objective responses would be enhanced after s…	n = 20 (males, not psychology students; no clear indication of why this sample was chosen).	Seemingly, the same film stimuli were used as in the previous study, but lasted for 10 mins each. The same VAS items were used as previously. Heart rate, skin conductance level, spontaneous fluctuations were measured. (Plus, as previously, salivary cortisol.) The recordings for heart rate and skin, the periods were 60 seconds. All other procedures were fundamentally the same as the 1990 paper.	ANOVA and MANOVA, with Greenhouse-Geisser corrections where necessary.	2 (Film) x 2 (Time) repeated-measures MANOVA for bodily sensation: Film x Time interaction (F(I4,5) = 5.51, P = 0.035). ANOVAs for Film x Time interaction: ‘hot face’ (F(1,4) = 8.56, P = 0.043), ‘sweating’ (F(1,4) = 9.26, P = 0.038), ‘heart rate increasing’ (F(1,4) = 17.94, P = 0.013), ‘sweaty palms’ (F (1,4) = 28.39, P = 0.006), ‘restless’ (F(1,4) = 10.87, P = 0.030) and ‘difficulties in breathi…	No clear limitations stated	As with the 1990 paper. Although not referred to in the paper, presumably sample size is again an issue.	Films	Heart, skin, self-reports (respiratory, heart, skin, eye/face, gut, head)		Physiological measures (e.g. change in heart rate) and self-report measures of body location on VAS, and mood.	Psych/physio	Y	Y	Y	Y	Y		N	N	N	N	Y	Y	Y	Y
Core text final searches
Echoing the emotions of others: empathy is related to how adults and children map emotion onto the body	Sachs, M. E., Kaplan, J., & Habibi, A.	Sachs, M. E., Kaplan, J., & Habibi, A. (2019). Echoing the emotions of others: empathy is related to how adults and children map emotion onto the body. Cognition and Emotion, 33(8), 1639-1654.	2019	Using films and music as stimuli, measuring self-reported sensations for self and other in adults and children on body maps. The authors investigated whether these were related to trait empathy and age.	For the first study: n = 82 (59 females, mean age = 22.20, age range: 18–27, SD = 1.62); for the second study: n = 60 (children aged 8 - 11; 26 females, mean age = 9.93, SD = 0.57).	Participants watch film clips (lasting for 90 secs) and listened to music intended to provoke one of 4 emotional states that were empathy-appropriate (for film: happiness, sadness, fear, and a mixture of emotion; for music: happiness, sadness, anger, calmness), then indicating on one body outline where they felt sensation, and on another where the character in the film/musical performer felt sens…	ANOVA, linear support vector machine, correlation/regression.	For the first study: "Visual inspection of the averaged body maps appear to match colloquial and cross-cultural understanding of emotions and where they are felt on the body, such as in the head and on the chest (Nummenmaa et al., 2014). Participants also reported more activity on the body during higher arousal emotions, i.e. anger and happy, and less activity on the body in response to low-arous…	"There are several limitations to the present studies and analyses that need to be addressed in future studies. Because cognitive abilities differ between adults and children, we decided to use a separate self-report measures of empathy as well as different stimuli in study 2, preferring scales and film clips that were more suitable for children in that age range. The methodological differences b…	As stated previously regarding other body mapping approaches. Note, in particular, the relatively long stimulus presentation time.	Films, music.	Self-report (open ended, on body map)	Body mapping using Gaussian smoothing process.	Visual body heat maps, with areas of activation by pixel selection. The main point of the study was to investigate empathy, hence there were two sets of body maps for comparison (the empathy component is, however, only indirectly relevant to the concerns of the review).	Psych	Y	Y	Y	Y	Y		N	Y	N	Y	Y	Y	Y	Y
Bodily sensations in social scenarios: Where in the body?	Novembre, G., Zanon, M., Morrison, I., & Ambron, E.	Novembre, G., Zanon, M., Morrison, I., & Ambron, E. (2019). Bodily sensations in social scenarios: Where in the body?. PloS one, 14(6), e0206270.	2019	Using written statements to create an emotional social scenario response, measuring self-reported sensations using body maps. The focus of the paper is on social exclusion etc., hypothesising a "dissociation between negative and positive social scenarios, with the former being mostly characterized by deactivation in the limbs (resembling [Nummenmaa et al's] maps of sadness and depression), and th…	n = 91 (65 females, mean age = 30.1, SD = 9.1)	The study was carried out entirely online. Involved eight matched negative and positive social scenarios (bereavement/birth, romantic rejection/acceptance, exclusion/inclusion, negative/positive evaluation) with participants indicating body sensations on body maps. The stimuli took the form of written statements conveying each category; e.g. "the person you love leaves you". Participants also und…	t-tests, False Discovery Rate corrections, ANOVA, Spearman correlations.	For the social scenarios: significant activations for positive stimuli, first person condition, showing activation in the head, chest and abdomen. Significant activation, first person condition, particularly in head and chest areas, with deactivations in the arms and legs, but no change (activation or deactivation) in the abdomen for any negative stimulus. t-tests: for first person positive stimu…	"The particular structure of our task does not allow distinguishing between these two interpretations. If one hand it is tempting to interpret the observed similarities in body representation of social scenarios in the ‘self’ and ‘other’ conditions as evidence of shared common mechanisms in self and other evaluation, on the other hand a limitation of our work is that both conditions required to i…	As previously with body mapping studies. The authors outline many of the criticisms already. Plus, there appears to be often limited comparison between the basic emotion maps here and those of the original Nummenmaa et a (2014) paper. For instance, the patterns for disgust and happiness differ dramatically.	Written statements	Self-report (open ended, on body map)	Body mapping using Gaussian smoothing process.	Visual body heat maps, with areas of activation by pixel selection.	Psych	Y	Y	Y	Y	Y		N	Y	Y	Y	Y	Y	Y	Y
Bodily Maps of Emotions Are Culturally Universal	Volynets, S., Glerean, E., Hietanen, J. K., Hari, R., & Nummenmaa, L.	Volynets, S., Glerean, E., Hietanen, J. K., Hari, R., & Nummenmaa, L. (2019). Bodily maps of emotions are culturally universal. Emotion.	2019	Using written emotion words, involving participants from across 105 countries measuring self-reported sensations using body maps	n = 3,954 (3,260 females and 694 males; 101 countries, aged 18-90; mean = 34.9 years).	Grouping countries by major civilization (and at times by Western vs. non-Western), this study followed the previous studies (includijng Nummenmaa et al, 2014) in presenting an emotion word (6 basic, 7 complex and neutral) between silhouettes, indicating felt sensations on the body outline (one for activation, one for deactivation) in an online study.	t-Tests, False Discovery Rate corrections, Spearman correlation, ridge regression.	There was similarity between cultures regarding each emotion type (rs > 􏱎 0.82, ps < 0.001). Plus, emotions clustered consistently across the cultural groupings, being internally consistent and distinct from other emotions. The ridge regression indicated that culture etc. contributed only slightly to the variation in the body maps, with "emotions themselves" being the "major source of variation" …	Not stated, but can be interpreted as such: "Subjective emotional feelings and their expressions are only modestly correlated with the underlying autonomic activity (Anderson, Monroy, & Keltner, 2018; Mauss, Levenson, McCarter, Wilhelm, & Gross, 2005), potentially be- cause due to the fact that these studies typically measure general- level autonomic reactions rather than, for example, multichann…	"Because facial and vocal expressions, as well as gestures, can be seen and heard by other individuals, it is understandable that they may be more strongly influenced by sociocultural experiences than the bodily states associated with emotions. The latter—such as heart and respiration rate, muscle tension, and so forth (Kreibig, 2010)— go most of the time unnoticed by observers and are thus less …	Written emotion words	Self-report (open ended, on body map)	Body mapping using Gaussian smoothing process.	Visual body heat maps, with areas of activation by pixel selection.	Psych	Y	Y	Y	Y	Y		N	N	Y	Y	Y	Y	Y	Y
Role of interoceptive accuracy in topographical changes in emotion-induced bodily sensations	Jung, W. M., Ryu, Y., Lee, Y. S., Wallraven, C., & Chae, Y.	Jung, W. M., Ryu, Y., Lee, Y. S., Wallraven, C., & Chae, Y. (2017). Role of interoceptive accuracy in topographical changes in emotion-induced bodily sensations. PloS one, 12(9).	2017	"Although body awareness in and of itself is a popular topic along with interoception, no studies have investigated whether interoceptive accuracy may influence the topographical maps of bodily sensation in different emotional states" (p. 2). GIF images and facial images were used (each facial expressed presented for 4 seconds), measuring self-reported sensations using body maps. "...it was hypot…	n = 31 (15 female; mean age: 24.1 ± 4.5 years)	Used GIFs and dynamic facial expressions, to provoke anger, fear, disgust, happiness, sadness, and neutral. "Ten selected images were divided into two groups of five, so that five images were shown in succession in one trial. Each GIF image was presented for 2 seconds and continuously repeated twice. Thus, the whole presentation of GIF images in a trial was 20 seconds long". For the facial stimul…	t-Test; ANCOVA; family-wise error (FWE) correction; False Discovery Rate corrections; Pearson correlation.	Distinct patterns for each emotion type: "Although all emotions exhibited a common pattern of bodily sensation in the chest area, specific spatial patterns of bodily sensation were also observed for each emotion. Both anger and fear showed highly reliable sensations in fists while only fear exhibited bodily sensations in the lower legs and foot. Disgust showed a specific bodily sensation pattern …	"First, to exclude the influence of prior sociocultural knowledge, we disguised original experimental purpose by employing the masking task or the visual accuracy task, which covers the relationship between emotional stimuli and bodily sensations. However, because the emotional stimuli were not implicitly exposed to the participants, it was not possible to fully exclude the influence of cultural …	Used only the Schandry as IS measure. There appears to be some skew to high levels of interoception, which may indicate bias in the sample (or, perhaps, drawing on existing knowledge of heart beat).	GIF images, facial images	Self-report (open ended, on body map); heart rate detection (Schandry task)	Body mapping	Visual body heat maps, with areas of activation by pixel selection.	Psych	Y	Y	Y	Y	Y		N	Y	N	Y	Y	Y	Y	Y

## Sheet: Core text summaries and memos
Source title	Authors	Date	Description of paper	Sample	Methods	Findings	Memos	Stated limitations	Further limitations	Emotional stimulus/stimuli (cannot be only a tactile stimulus e.g. interoceptive threat etc. to avoid confounding)	Body location(s) measured and reported (cannot be same location as its only stimulus, or linked locations e.g. heart and respiratory via RSA). To be considered 'comprehensive' as an attempt to identify body locations: (i) heart (ii) respiratory (iii) gut (iv) skin (v) eye/face and (vi) head	Time limit	Outcome measurement
Anomalous Bodily Maps of Emotions in Schizophrenia	Torregrossa, L. J., Snodgress, M. A., Hong, S. J., Nichols, H. S., Glerean, E., Nummenmaa, L., & Park, S.	2019	Tested the hypothesis that embodied emotion would be disrupted in people with schizophrenia, regarding the interoceptive and somatosensory contribution to self.	n = 26 in each of two matched (by age and sex) groups (schizophrenia and control).	Emotion words used due to Nummenmaa (2014) finding no difference between these and evocative emotional stimuli. All words were in English (recruited in English), expressing the same categories as in Nummenmaa: "neutral", "fear", "anger", "disgust", "sadness", "happiness", "surprise", "anxiety", "love", "depression", "contempt", "pride", "shame", and "jealousy". Definitions were provided for each …	Independent body maps found for each emotion type in the control condition. Indistinguishable body maps for schizophrenia group, particularly for low arousal emotions (sadness, depression), with the highest correlations between groups being for high arousal emotions (love, pride, fear). Overall, controls showed greater activation compared with schizophrenia, particularly for high arousal emotions…	Against the run of findings in body mapping studies, participants with schizoophrenia do not show independent/distinguishable body maps, which is especially true of "low arousal" emotions, and greater deactivation for high arousal emotions. This may suggest a reduced ability to detect sensations, a problem which is exacerbated by lower levels of activation depending on the emotion. However, like …	Schizophrenia group participants were medicated, possibly altering interoception. No assessment of interoceptive accuracy. No physiological data. No control for prior technology exposure. Not, therefore, possible to distinguish access, from activation, from matching emotion labels and sensations.	The possibility of pervasive reading from shared "cultural scripts" is not prevented by the stated methodology, particularly with the research process being undertaken in only English. The authors state: "The experiment was presented in English to all participants regardless of their mother-tongue because previous work shows that linguistic factors do not confound the responses in this task. Spec…	Written emotion words	Self-report (open ended, on body map)	No limit	Visual body heat maps, with areas of activation by pixel selection.
Self-Reports of Interoceptive Responses During Stress and Drug Cue-Related Experiences in Cocaine- and Alcohol-Dependent Individuals	Bergquist, K. L., Fox, H. C., & Sinha, R.	2010	Investigated the bodily symptoms of stress s in people with drug and alcohol dependency. Sought to identify connections between stress and drug/alcohol related responses, and whether self-report is consistent with previous physiological studies.	n = 56 cocaine/alcohol dependent participants.	Used a scene construction questionnaire (SCQ) that included an emotional and physiological response checklist with people with drug and alcohol dependence. Participants recalled stressful and drug-related events then completed a checklist of 67 bodily sensations that they recalled having experienced during the situation.	In terms of body locations, the most likely to be reported by participants as active in the stress condition: heart = 91.1%; respiratory (breathing) = 78.6% and gut (stomach) = 71.4%, followed by skin (sweating) = 67.9%. Regarding states shared between stress and drug-cue conditions (heart, skin/sweat, gut and others), the authors further state: "These sensations represent a general arousal state…	This was more generic in terms of stimuli: "stress". Perhaps as a direct consequence of this, the self-reported body locations said to be active (by recall) were heart = 91.1%; respiratory (breathing) = 78.6% and gut (stomach) = 71.4%, followed by skin (sweating) = 67.9%, consistent with general arousal from autonomic activation, and which are consistent with previously reported laboratory autono…	Used recall of subjective reports of past physiological sensations.	The physiological findings cited pertain to studies of drug and alcohol users, hence may limit generalisability to conclusions regarding emotion stimuli per se.	Scene Development Questionnaire (SCQ) involving recalled stressful scenarios.	Self-report (chosen from list of 67 recalled sensations, including: respiratory, heart, gut, skin, face, eyes, whole body/general somatic)	No limit	The body location-related sensations reported by participants in the stress condition.
Bodily maps of emotions	Nummenmaa, L., Glerean, E., Hari, R., & Hietanen, J. K.	2014	Images, films, stories used to induce or recall emotions with participants indicating on body maps (using the "emBODY" tool) where they felt these, against a backdrop of basic emotion theory.	n = 773 (experiment 1a (Finnish): n = 302; experiment 1b (Swedish): n = 52; experiment 1c (Taiwanese): n = 36; experiment 2: n = 108; experiment 3: n = 94; experiment 4: n = 109; and experiment 5: n = 72). All participants were Finnish speaking except experiment 1b (Swedish) and experiment 1c (Taiwanese Hokkien).	Five experiments (36–302 participants in each), including a cross-cultural sample (Western European and East Asian), seemingly using only stimuli in the first language of participants. Expt 1: emotion words presented onscreen for 6 basic and 7 non-basic (complex) emotion types, along with a neutral trial. Expt 2: used stories (vignettes), with "online" body sensation reports on the body maps. Exp…	Distinct body maps for each emotion type, with similar maps in each category regardless of emotional stimulus (Expts 1-3). The authors conclude that emotion words function similarly to non-linguistic stimuli regarding their ability to elicit body maps of subjective sensations. The authors proposed that consistency of body maps across the sample indicated universality of body maps for each emotion…	Removing explictly linguistic confounds such as "heartache" may not go far enough in addressing potentially latent confounds, the variety that may be evident in, for instance, social display rules for emotional expression. The use of non-verbal stimuli does not remove the possibility of a representational element as part of the appraisal process. For example, a declarative gesture is still semant…	"...possible that our findings reflect a purely conceptual association between semantic knowledge of language-based stereotypes associating emotions with bodily sensations (19). When activated, such a conceptual link—rather than actual underlying physiological changes—could thus guide the individual in constructing a mental representation of the associated bodily sensations (9). However, we do no…	Firstly, the study cannot differentiate facial from head or mental "sensations", with the latter perhaps being conflated with brain activity, hence an inference about events rather than a bodily sensation (note the authors' "high-level cognitive inference"). Regarding mental changes, the authors state that the maps may show "felt changes in the contents of mind triggered by the emotional events".…	Written emotion words, stories, films, facial expressions	Self-report (open ended, on body map)	For films and stories, participants reported "online" (i.e. during the stimuli). However, there were no time limits imposed in any of the expts. The film stimuli lasted for 10s each, but participants were "encouraged to view each one as many times as was sufficient for them to decide what kind of responses it elicited in them"	Visual body heat maps, with areas of activation by pixel selection.
Bodily maps of emotions across child development	Hietanen, J. K., Glerean, E., Hari, R., & Nummenmaa, L.	2016	A study of body maps in response to emotion words in children of various ages (i.e. memories of feeling each emotion type) to see how these differ over time.	n = 48 preschool; n = 68 2nd grade; n = 91 4th grade; n = 42 8th grade, and n = 46 high-school children/adolescents. Comparison data also taken from adults (n = 36).	As in Nummenmaa (2014), this study used written emotion words as stimuli (to facilitate recall) for emotion types (6 basic emotions in this case), involving children and adolescents. This was a pen and paper version of the original. Overall, the method was the same as previously, with pen and paper responses transferred to the emBODY tool to create the heat maps.	Despite finding somewhat discrete body maps,these were more similar to each other in the case of children than adults. The set of child body maps begin to look more like the adult set the older the participants. Whilst happiness and surprise were found to have emerged in the 6 year old group, disgust was the last to appear similar to that of the adult group's. Overall, the authors state: "[Body S…	The authors are inclined to interpret their results about children's changing ability to approximate the body maps of adults as a matter of increasing "accuracy of accessing and reporting" bodily sensations, citing a study of interoceptive sensitivity in children involving the Schandry task, which has itself been linked to existing high level knowledge states regarding heart rate (. ). Further, i…	Not a stated limitation as such, but perhaps so when seen in relation to findings from the two related studies: "These results accord with findings that 2- to 4-year-old children start to use emotion labels in describing facial expressions or stories of emotional events in a systematic order. The first label they are likely to use is happiness. This is followed either by sadness or anger, and the…	Firstly, children/infants tend to be more interoceptive, not less (IS THIS TRUE??), than adults. This would not quite make sense of the heterogeneity found in terms of accessing sensations. The citation for the study on children aged 8-11 years pertains to the Schandry task (a problematic measurement tool, even for adults). Secondly, the authors indicate the point about child development of langu…	Written emotion words to promote recall (also read out loud to participants, with 6 year olds not required to read the words)	Self-report (open ended, on body map)	No limit	Visual body heat maps, with areas of activation by pixel selection.
Psychophysiology response patterns to positive and negative film stimuli	Hubert, W., & de Jong-Meyer, R.	1990	The effects of positive and negative emotional films in an investigation of the correspondence between subjective reports and physiological response in participants with anxiety disorder. Background studies indicate that correspondence is hard to find, unless stimuli produce high levels of arousal. With a sample of anxious participants, high arousal may be relatively easy to identify. The authors…	n = 24 (12 with generalised anxiety disorder; 12 matched controls, matched by age, sex and educational level)	Following positive and negative film stimuli (two films lasting 9 mins each: "Raiders of the Lost Arc" and "Peanuts", which were expected to produce several affective states), participants self-rated on a Visual Analogue Scale (VAS) for 14 items, immediately before and after the end of each film. The body location items pertained to: the heart (e.g. HR increasing), the respiratory system (e.g. sh…	Self-report: Valence x Time interactions for “heart rate”, F(1,7) = 9.29 p = 0.018, “breathing faster”, F(1,7) = 14.97, p = 0.006, and “tense stomach”, F(1,7) = 8.33, p = 0.023. During negative films: increases for “heart rate”, “faster breathing” and “tense stomach”. During positive films: increases for “tense stomach”. Both films increased “feeling cold” and “trembling”. For facial EMG (corruga…	This study and the other by the same authors were the only ones to run concurrent physiological recordings in addition to concurrent self-report, which is more in line with the model suggested to be important in this review. Overall, it found that activity in the heart, respiratory system and gut were most prominent self-report responses from watching film stimuli. During negative films: increase…	Small sample size	Relatively long presentation time of stimuli and - it seems - possibly long response times too. This may again bring in the possibility of appraisals of the film stimuli. Also, the range of self-report options available for bodily sensations is limited to idiosyncratic examples (e.g. hot face; tense stomach; feeling close to tears), which may result in inaccuracy of which locations were felt to b…	Films	Respiratory, heart, skin, eye(blink)/face, self-reports (respiratory, heart, skin, eye/face, gut, head)	No clear limit (immediately after a 9-minute film)	Physiological measures (e.g. change in heart rate) and self-report measures of body location on VAS, and mood.
Autonomic, neuroendocrine, and subjective responses to emotion-inducing film stimuli	Hubert, W., & de Jong-Meyer, R.	1991	The aims of the paper are similar to the authors' earlier paper (1990), but focussing on a healthy sample, and without measurement of respiration or EMG. The authors investigated whether subjective and objective responses would be enhanced after suspenseful films, as opposed to showing reduced responding during pleasant films.	n = 20 (males, not psychology students).	Seemingly, the same film stimuli were used as in the previous study, but lasting for 10 mins each. The same VAS items were used as previously. Heart rate, skin conductance level, spontaneous fluctuations were measured. (Plus, as previously, salivary cortisol.) Heart rate and skin recordings were taken in 60 second periods. All other procedures were fundamentally the same as in the 1990 paper.	2 (Film) x 2 (Time) repeated-measures MANOVA for bodily sensation: Film x Time interaction (F(I4,5) = 5.51, P = 0.035). ANOVAs for Film x Time interaction: ‘hot face’ (F(1,4) = 8.56, P = 0.043), ‘sweating’ (F(1,4) = 9.26, P = 0.038), ‘heart rate increasing’ (F(1,4) = 17.94, P = 0.013), ‘sweaty palms’ (F (1,4) = 28.39, P = 0.006), ‘restless’ (F(1,4) = 10.87, P = 0.030) and ‘difficulties in breathi…	In a low-anxious only sample this time, this study showed overall changes in 'hot face', 'sweating', 'heart rate increasing', 'sweaty palms', 'restlessness' and 'difficulties in breathing'. For 'suspense' films, increases in all of these, but for pleasant films: increases in 'restlessness'. Physiological changes (film x time interactions): skin conductance and SF. For suspense and pleasant: heart…	No clear limitations stated	As with the 1990 paper. Although not referred to in the paper, presumably sample size is again an issue.	Films	Heart, skin, self-reports (respiratory, heart, skin, eye/face, gut, head)	No clear limit (immediately after a 10-minute film)	Physiological measures (e.g. change in heart rate) and self-report measures of body location on VAS, and mood.
Core text final searches
Echoing the emotions of others: empathy is related to how adults and children map emotion onto the body	Sachs, M. E., Kaplan, J., & Habibi, A.	2019	Measuring self-reported sensations for self and other in adults and children on body maps. The authors investigated whether these were related to trait empathy and age.	For the first study: n = 82 (59 females, mean age = 22.20, age range: 18–27, SD = 1.62); for the second study: n = 60 (children aged 8 - 11; 26 females, mean age = 9.93, SD = 0.57).	Participants watched film clips (90 secs each) and listened to music intended to provoke one of 4 emotional states, and empathy-appropriate (for film: happiness, sadness, fear, and a mixture of emotion; for music: happiness, sadness, anger, calmness), then indicating on one body outline where they felt sensation, and on another where the character in the film/musical performer felt sensation. For…	For the first study: "Visual inspection of the averaged body maps appear to match colloquial and cross-cultural understanding of emotions and where they are felt on the body, such as in the head and on the chest (Nummenmaa et al., 2014). Participants also reported more activity on the body during higher arousal emotions, i.e. anger and happy, and less activity on the body in response to low-arous…	Here, there is the application of bodily sensation knowledge to the body maps of others, including with the involvement of child participants. The latter showed less ability to match their own personal maps with that of the 'other', compared with adult participants, suggesting that their ability to apply their own case to others is under development. This outcome is consistent with either an embo…	"There are several limitations to the present studies and analyses that need to be addressed in future studies. Because cognitive abilities differ between adults and children, we decided to use a separate self-report measures of empathy as well as different stimuli in study 2, preferring scales and film clips that were more suitable for children in that age range. The methodological differences b…	As stated previously regarding other body mapping approaches. Note, in particular, the relatively long stimulus presentation time.	Films, music.	Self-report (open ended, on body map)	No clear limit (appeared to produce body maps during stimuli presentation - either music or film clip lasting, on average, 90 seconds)	Visual body heat maps, with areas of activation by pixel selection. The main point of the study was to investigate empathy, hence there were two sets of body maps for comparison (the empathy component is, however, only indirectly relevant to the concerns of the review).
Bodily sensations in social scenarios: Where in the body?	Novembre, G., Zanon, M., Morrison, I., & Ambron, E.	2019	The focus is on social scenarios, hypothesising a "dissociation between negative and positive social scenarios, with the former being mostly characterized by deactivation in the limbs (resembling [Nummenmaa et al, 2014] maps of sadness and depression), and the latter mostly presenting activations spread throughout the body (recalling happiness and love maps)". They also investigated self vs other…	n = 91 (65 females; mean age = 30.1; SD = 9.1)	The study was carried out entirely online. Involved eight matched negative and positive social scenarios (bereavement/birth, romantic rejection/acceptance, exclusion/inclusion, negative/positive evaluation) with participants indicating body sensations on body maps. The stimuli took the form of written statements conveying each category; e.g. "the person you love leaves you". Participants also und…	For the social scenarios: significant activations for positive stimuli, first person condition, showing activation in the head, chest and abdomen. Significant activation, first person condition, particularly in head and chest areas, with deactivations in the arms and legs, but no change (activation or deactivation) in the abdomen for any negative stimulus. t-tests: for first person positive stimu…	[DOES THE FOLLOWING DO A GOOD JOB AT SUMMARISING THE REST?] For imagined social scenarios, the face, head and chest were again active in response to positive and negative stimli, with deactivation in the arms and legs in latter (but no change in the abdomen). For basic emotion replication (of Nummenmaa et al., 2014): "sadness was the only emotion that presented significant deactivations, specific…	"The particular structure of our task does not allow distinguishing between these two interpretations. If one hand it is tempting to interpret the observed similarities in body representation of social scenarios in the ‘self’ and ‘other’ conditions as evidence of shared common mechanisms in self and other evaluation, on the other hand a limitation of our work is that both conditions required to i…	As previously with body mapping studies. The authors outline many of the criticisms already. Plus, there appears to be often limited comparison between the basic emotion maps here and those of the original Nummenmaa et a (2014) paper. For instance, the patterns for disgust and happiness differ dramatically. Finally, is an online study.	Written statements	Self-report (open ended, on body map)	No limit	Visual body heat maps, with areas of activation by pixel selection.
Bodily Maps of Emotions Are Culturally Universal	Volynets, S., Glerean, E., Hietanen, J. K., Hari, R., & Nummenmaa, L.	2019	A cross-cultural study involving participants from across 101 countries measuring self-reported sensations using body maps	n = 3,954 (3,260 females and 694 males; 101 countries, aged 18-90; mean = 34.9 years).	Grouping countries by major civilization (and at times by Western vs. non-Western), this study followed previous studies (includijng Nummenmaa et al, 2014) in presenting an emotion word (6 basic, 7 complex and one neutral) between silhouettes, indicating felt sensations (one for activation, one for deactivation) in an online study.	There was similarity between cultures regarding each emotion type (rs > 􏱎 0.82, ps < 0.001). Plus, emotions clustered consistently across the cultural groupings, being internally consistent and distinct from other emotions. The ridge regression indicated that culture etc. contributed only slightly to the variation in the body maps, with "emotions themselves" being the "major source of variation" …	This cross-cultural study, which has the same issues as indicated elsewhere (for one thing, it uses only English in a cross-cultural treatment of a phenomenon that may be in part linguistic/semantic/representational; they also state that "internal' events are harder to share with others, hence less likely to be cultural, but this assumes that what people are reporting on the maps is genuinely int…	Not stated, but can be interpreted as such: "Subjective emotional feelings and their expressions are only modestly correlated with the underlying autonomic activity (Anderson, Monroy, & Keltner, 2018; Mauss, Levenson, McCarter, Wilhelm, & Gross, 2005), potentially be- cause due to the fact that these studies typically measure general- level autonomic reactions rather than, for example, multichann…	"Because facial and vocal expressions, as well as gestures, can be seen and heard by other individuals, it is understandable that they may be more strongly influenced by sociocultural experiences than the bodily states associated with emotions. The latter—such as heart and respiration rate, muscle tension, and so forth (Kreibig, 2010)— go most of the time unnoticed by observers and are thus less …	Written emotion words	Self-report (open ended, on body map)	No limit	Visual body heat maps, with areas of activation by pixel selection.
Role of interoceptive accuracy in topographical changes in emotion-induced bodily sensations	Jung, W. M., Ryu, Y., Lee, Y. S., Wallraven, C., & Chae, Y.	2017	A study of whether interoceptive accuracy influences topographical body maps, differing my emotion type. "...it was hypothesized that individuals with higher levels of interoceptive accuracy about their bodily state (as measured by a heartbeat-detection task) would be more likely to experience stronger sensations in emotion-specific bodily locations" (p. 2).	n = 31 (15 female; mean age: 24.1 ± 4.5 years)	Used GIFs and dynamic facial expressions to provoke anger, fear, disgust, happiness, sadness, and neutral: "Ten selected images were divided into two groups of five, so that five images were shown in succession in one trial. Each GIF image was presented for 2 seconds and continuously repeated twice. Thus, the whole presentation of GIF images in a trial was 20 seconds long". For the facial stimuli…	Distinct patterns for each emotion type: "Although all emotions exhibited a common pattern of bodily sensation in the chest area, specific spatial patterns of bodily sensation were also observed for each emotion. Both anger and fear showed highly reliable sensations in fists while only fear exhibited bodily sensations in the lower legs and foot. Disgust showed a specific bodily sensation pattern …	This is the only study that attempted to measure interoceptive ability independently of the body maps themselves. All emotions were represented in the chest, which is consistent with the other findings, and again anger was linked to hands (as was fear, which was also active in lower legs and feet). Disgust was active along the gastrointenstinal tract. It is worth noting that none of the studies e…	"First, to exclude the influence of prior sociocultural knowledge, we disguised original experimental purpose by employing the masking task or the visual accuracy task, which covers the relationship between emotional stimuli and bodily sensations. However, because the emotional stimuli were not implicitly exposed to the participants, it was not possible to fully exclude the influence of cultural …	Used only the Schandry as IS measure. There appears to be some skew to high levels of interoception, which may indicate bias in the sample (or, perhaps, drawing on existing knowledge of heart beat).	GIF images, facial images	Self-report (open ended, on body map); heart rate detection (Schandry task)	Each trial = 20 seconds long, followed by 30 seconds observing bodily changes, and 150 seconds responding on body maps.	Visual body heat maps, with areas of activation by pixel selection.

## Sheet: Memos of decisions
Data reduction: Subgroups =	Method (questionnaire OR rating scale OR body map)
Display:	Matrix table for each emotion type (n = 14) with publication plus sample/focal point on vertical, and body area (constructed list) along horizontal
	Bar charts to display "background papers"
	Accompanying tables for "background papers"
	Table for core texts: source title, authors, date, sample, general description of method, stimulus, outcome measure, time limit, key finding(s)
Data comparison:	Extracted key findings from each study
	Extracted info on time limits
	Back to the source to check notes
	Wrote memos around each publication, using these to link to other studies (identifying patterns/variation)
	Linked up memos to form general statements across publications
	Used mind maps in tandem with memos
	Checked for corresponding subjective and objective body areas (e.g. self-reported heart/chest changes with ECG measure)
	Tabulated all outcomes for body map and self-report separately, writing summaries around findings for consistency/inconsistency, followed by comparisons between the two main sets of tables.
Data display	Present charts for background and borderline separately from reporting for core (latter are largely open-ended responses)

## Sheet: Charts
Heart	77
Skin	55
Eye/face/head	35
Respiratory	28
Gut	13
RSA	5										76	87.5	Heart	%
General somatic	3										52	62.5	Skin
Hands	1										35	39.7727	Eye/face/head
Other	1										24	31.8182	Respiratory
											6	14.7727	Gut
											5	5.68182	RSA
											3	3.40909	General somatic
											1	1.13636	Hands
											1	1.13636	Other
			Data extracted from 88 publications
			Counted once per publication
											76	86.3636	Heart	%
											52	59.0909	Skin
											33	37.5	Eye/face/head
											23	26.1364	Respiratory
Heart	75										5	5.68182	Gut
Skin	52										5	5.68182	RSA
Eye/face/head	35										3	3.40909	General somatic
Respiratory	23										0	0	Hands
Gut	6										0	0	Other
RSA	5
General somatic	3
Hands	0
Other	0
			Data extracted from 86 publications
			Counted once per publication
